# Supplementary material for: Bis(μ-biphenyl-2,2′-dicarboxyl­ato)bis­[(2,2′-bipyridine)copper(II)]
Source: Acta Crystallogr Sect E Struct Rep Online. 2008 Aug 16;64(Pt 9):m1171–2. doi: 10.1107/S160053680802583X (PMC2960666; doi:10.1107/S160053680802583X)
Supplement: Supplementary file 1 [file e-64-m1171-sup1.cif]

##############################################################################
###                                                                        ###
###        Electronic paper (Acta Crystallographica Section E)             ###
###                                                                        ###
##############################################################################
#                                                                            #
# This CIF contains the data in a paper accepted for publication in Acta     #
# Crystallographica Section E. It conforms to the requirements of Notes      #
# for Authors for Section E, and has been peer reviewed under the auspices   #
# of the IUCr Commission on Journals.                                        #
#                                                                            #
# Full details of the Crystallographic Information File format               #
# are given in the paper "The Crystallographic Information File (CIF):       #
# a New Standard Archive File for Crystallography" by S. R. Hall, F. H.      #
# Allen and I. D. Brown [Acta Cryst. (1991), A47, 655-685].                  #
#                                                                            #
# The current version of the core CIF dictionary is obtainable from          #
# ftp://ftp.iucr.org/pub/cif_core.dic. The current version number is 2.4.    #
#                                                                            #
# Software is freely available for graphical display of the structure(s) in  #
# this CIF.  For information consult the CIF home page http://www.iucr.org/  #
# cif/home.html                                                              #
#                                                                            #
# This file may be used for bona fide research purposes within the           #
# scientific community so long as proper attribution is given to the journal # 
# article from which it was obtained.                                        #
#                                                                            #
##############################################################################
                                             
data_I
_audit_creation_method     SHELXL97
_chemical_name_systematic
;
Bis(\m-biphenyl-2,2'-dicarboxylato)bis[(2,2'-bipyridine)copper(II)]
;
_chemical_name_common     ?
_chemical_formula_moiety     'C48 H32 Cu2 N4 O8'
_chemical_formula_sum     'C96 H64 Cu4 N8 O16'
_chemical_formula_iupac     '[Cu2 (C14 H8 O4)2 (C10 H8 N2)2]'
_chemical_formula_weight     1839.75
_chemical_melting_point     ?
_symmetry_cell_setting     monoclinic
_symmetry_space_group_name_H-M     'P 21/c'
_symmetry_space_group_name_Hall     '-P 2ybc'
loop_
    _symmetry_equiv_pos_as_xyz
    'x, y, z'
    '-x, y+1/2, -z+1/2'
    '-x, -y, -z'
    'x, -y-1/2, z-1/2'
_cell_length_a     11.234(2)
_cell_length_b     13.336(3)
_cell_length_c     15.431(6)
_cell_angle_alpha     90.00
_cell_angle_beta     122.16(2)
_cell_angle_gamma     90.00
_cell_volume     1957.1(9)
_cell_formula_units_Z     2
_cell_measurement_reflns_used     19150
_cell_measurement_theta_min     3.05
_cell_measurement_theta_max     27.44
_cell_measurement_temperature     293(2)
_exptl_crystal_description     block
_exptl_crystal_colour     blue
_exptl_crystal_size_max     0.40
_exptl_crystal_size_mid     0.26
_exptl_crystal_size_min     0.23
_exptl_crystal_density_diffrn     1.561
_exptl_crystal_density_meas     ?
_exptl_crystal_density_method     'not measured'
_exptl_crystal_F_000     940
_exptl_absorpt_coefficient_mu     1.152
_exptl_absorpt_correction_type     multi-scan
_exptl_absorpt_process_details     '(SADABS; Sheldrick, 1996)'
_exptl_absorpt_correction_T_min     0.708
_exptl_absorpt_correction_T_max     0.771
_exptl_special_details
;
;
_diffrn_ambient_temperature     293(2)
_diffrn_radiation_type     MoK\a
_diffrn_radiation_wavelength     0.71073
_diffrn_radiation_source     'fine-focus sealed tube'
_diffrn_radiation_monochromator     graphite
_diffrn_measurement_device_type     'Siemens SMART CCD area-detector'
_diffrn_measurement_method     \w
_diffrn_detector_area_resol_mean     ?
_diffrn_reflns_number     18687
_diffrn_reflns_av_R_equivalents     0.0457
_diffrn_reflns_av_sigmaI/netI     0.0330
_diffrn_reflns_theta_min     3.05
_diffrn_reflns_theta_max     27.44
_diffrn_reflns_theta_full     27.44
_diffrn_measured_fraction_theta_max     0.998
_diffrn_measured_fraction_theta_full     0.998
_diffrn_reflns_limit_h_min     -14
_diffrn_reflns_limit_h_max     14
_diffrn_reflns_limit_k_min     -17
_diffrn_reflns_limit_k_max     17
_diffrn_reflns_limit_l_min     -18
_diffrn_reflns_limit_l_max     19
_diffrn_standards_number     ?
_diffrn_standards_interval_count     ?
_diffrn_standards_interval_time     ?
_diffrn_standards_decay_%     ?
_refine_special_details
;
Refinement of <i>F</i>^2^ against ALL reflections. The weighted <i>R</i>-factor
<i>wR</i> and goodness of fit <i>S</i> are based on <i>F</i>^2^, conventional
<i>R</i>-factors <i>R</i> are based on <i>F</i>, with <i>F</i> set to zero for
negative <i>F</i>^2^. The threshold expression of <i>F</i>^2^ >
\s(<i>F</i>^2^) is used only for calculating <i>R</i>-factors(gt) <i>etc</i>.
and is not relevant to the choice of reflections for refinement.
<i>R</i>-factors based on <i>F</i>^2^ are statistically about twice as large
as those based on <i>F</i>, and <i>R</i>- factors based on ALL data will be
even larger.
;
_reflns_number_total     4472
_reflns_number_gt     3708
_reflns_threshold_expression     I>2\s(I)
_refine_ls_structure_factor_coef     Fsqd
_refine_ls_matrix_type     full
_refine_ls_R_factor_all     0.0484
_refine_ls_R_factor_gt     0.0364
_refine_ls_wR_factor_gt     0.1094
_refine_ls_wR_factor_ref     0.1178
_refine_ls_goodness_of_fit_ref     1.035
_refine_ls_restrained_S_all     1.035
_refine_ls_number_reflns     4472
_refine_ls_number_parameters     280
_refine_ls_number_restraints     0
_refine_ls_hydrogen_treatment     constr
_refine_ls_weighting_scheme     calc
_refine_ls_weighting_details
                 'calc w = 1/[\s^2^(Fo^2^)+(0.08P)^2^] where P=(Fo^2^+2Fc^2^)/3'
_atom_sites_solution_hydrogens     geom
_atom_sites_solution_primary     direct
_atom_sites_solution_secondary     difmap
_refine_ls_shift/su_max     0.001
_refine_ls_shift/su_mean     0.000
_refine_diff_density_max     0.294
_refine_diff_density_min     -0.603
_refine_ls_extinction_method     none
_refine_ls_extinction_coef     ?
loop_
    _atom_type_symbol
    _atom_type_description
    _atom_type_scat_dispersion_real
    _atom_type_scat_dispersion_imag
    _atom_type_scat_source
    'C' 'C' 0.0033 0.0016
                         'International Tables Vol C Tables 4.2.6.8 and 6.1.1.4'
    'H' 'H' 0.0000 0.0000
                         'International Tables Vol C Tables 4.2.6.8 and 6.1.1.4'
    'Cu' 'Cu' 0.3201 1.2651
                         'International Tables Vol C Tables 4.2.6.8 and 6.1.1.4'
    'N' 'N' 0.0061 0.0033
                         'International Tables Vol C Tables 4.2.6.8 and 6.1.1.4'
    'O' 'O' 0.0106 0.0060
                         'International Tables Vol C Tables 4.2.6.8 and 6.1.1.4'
_computing_data_collection     'SMART (Siemens, 1994)'
_computing_cell_refinement     'SAINT (Siemens, 1994)'
_computing_data_reduction     'SAINT (Siemens, 1994)'
_computing_structure_solution     'SHELXTL (Sheldrick, 2008)'
_computing_structure_refinement     'SHELXTL (Sheldrick, 2008)'
_computing_molecular_graphics     'SHELXTL (Sheldrick, 2008)'
_computing_publication_material     'SHELXTL (Sheldrick, 2008)'
loop_
    _atom_site_type_symbol
    _atom_site_label
    _atom_site_fract_x
    _atom_site_fract_y
    _atom_site_fract_z
    _atom_site_U_iso_or_equiv
    _atom_site_adp_type
    _atom_site_calc_flag
    _atom_site_refinement_flags
    _atom_site_occupancy
    _atom_site_disorder_assembly
    _atom_site_disorder_group
    Cu Cu1 0.63909(3) -0.160660(19) -0.059678(18) 0.02914(12) Uani d . 1 . .
    O O1 0.70349(16) -0.04363(11) 0.03157(11) 0.0354(4) Uani d . 1 . .
    O O2 0.8638(2) -0.16096(12) 0.10287(15) 0.0530(5) Uani d . 1 . .
    O O3 0.62962(19) 0.15631(14) 0.16045(14) 0.0480(5) Uani d . 1 . .
    O O4 0.47467(16) 0.21452(12) 0.00754(11) 0.0374(4) Uani d . 1 . .
    N N1 0.68794(18) -0.10223(14) -0.15551(13) 0.0320(4) Uani d . 1 . .
    N N2 0.63566(18) -0.28542(14) -0.13069(14) 0.0331(4) Uani d . 1 . .
    C C1 0.7186(2) -0.00573(19) -0.15928(18) 0.0406(5) Uani d . 1 . .
    H H1A 0.7227 0.0390 -0.1115 0.049 Uiso calc R 1 . .
    C C2 0.7441(3) 0.0289(2) -0.2320(2) 0.0504(7) Uani d . 1 . .
    H H2A 0.7664 0.0959 -0.2327 0.060 Uiso calc R 1 . .
    C C3 0.7361(3) -0.0368(2) -0.3032(2) 0.0531(7) Uani d . 1 . .
    H H3A 0.7514 -0.0145 -0.3536 0.064 Uiso calc R 1 . .
    C C4 0.7051(3) -0.1367(2) -0.29961(19) 0.0462(6) Uani d . 1 . .
    H H4A 0.7002 -0.1823 -0.3470 0.055 Uiso calc R 1 . .
    C C5 0.6486(3) -0.3529(2) -0.2682(2) 0.0487(7) Uani d . 1 . .
    H H5A 0.6566 -0.3429 -0.3246 0.058 Uiso calc R 1 . .
    C C6 0.6319(3) -0.4472(2) -0.2420(3) 0.0585(8) Uani d . 1 . .
    H H6A 0.6296 -0.5022 -0.2800 0.070 Uiso calc R 1 . .
    C C7 0.6184(3) -0.4608(2) -0.1591(2) 0.0540(7) Uani d . 1 . .
    H H7A 0.6097 -0.5248 -0.1392 0.065 Uiso calc R 1 . .
    C C8 0.6181(3) -0.37789(19) -0.1068(2) 0.0444(6) Uani d . 1 . .
    H H8A 0.6053 -0.3865 -0.0525 0.053 Uiso calc R 1 . .
    C C9 0.6815(2) -0.16746(17) -0.22479(17) 0.0332(5) Uani d . 1 . .
    C C10 0.6534(2) -0.27237(17) -0.20994(17) 0.0337(5) Uani d . 1 . .
    C C11 0.8922(2) 0.08967(16) 0.20040(15) 0.0278(4) Uani d . 1 . .
    C C12 0.8946(2) -0.01519(16) 0.20175(15) 0.0281(4) Uani d . 1 . .
    C C13 0.9639(2) -0.06631(17) 0.29523(16) 0.0346(5) Uani d . 1 . .
    H H13A 0.9681 -0.1360 0.2959 0.042 Uiso calc R 1 . .
    C C14 1.0260(2) -0.0142(2) 0.38647(16) 0.0405(5) Uani d . 1 . .
    H H14A 1.0703 -0.0486 0.4484 0.049 Uiso calc R 1 . .
    C C15 1.0221(2) 0.0895(2) 0.38529(17) 0.0419(6) Uani d . 1 . .
    H H15A 1.0636 0.1249 0.4466 0.050 Uiso calc R 1 . .
    C C16 0.9568(2) 0.14064(17) 0.29350(18) 0.0365(5) Uani d . 1 . .
    H H16A 0.9559 0.2104 0.2937 0.044 Uiso calc R 1 . .
    C C17 0.8383(2) 0.14901(14) 0.10351(17) 0.0282(4) Uani d . 1 . .
    C C18 0.7102(2) 0.19898(15) 0.04996(16) 0.0292(4) Uani d . 1 . .
    C C19 0.6773(2) 0.25507(18) -0.03716(18) 0.0369(5) Uani d . 1 . .
    H H19A 0.5920 0.2890 -0.0727 0.044 Uiso calc R 1 . .
    C C20 0.7682(3) 0.26123(18) -0.07140(19) 0.0412(5) Uani d . 1 . .
    H H20A 0.7446 0.2991 -0.1290 0.049 Uiso calc R 1 . .
    C C21 0.8951(2) 0.21017(18) -0.01881(19) 0.0400(5) Uani d . 1 . .
    H H21A 0.9573 0.2131 -0.0412 0.048 Uiso calc R 1 . .
    C C22 0.9287(3) 0.15476(17) 0.06719(19) 0.0366(5) Uani d . 1 . .
    H H22A 1.0137 0.1204 0.1018 0.044 Uiso calc R 1 . .
    C C23 0.8187(2) -0.07766(15) 0.10614(16) 0.0300(4) Uani d . 1 . .
    C C24 0.5999(2) 0.18908(16) 0.07706(17) 0.0309(4) Uani d . 1 . .
loop_
    _atom_site_aniso_label
    _atom_site_aniso_U_11
    _atom_site_aniso_U_22
    _atom_site_aniso_U_33
    _atom_site_aniso_U_12
    _atom_site_aniso_U_13
    _atom_site_aniso_U_23
    Cu1 0.03431(18) 0.02951(18) 0.02666(17) -0.00125(10) 0.01828(13) -0.00287(9)
    O1 0.0386(8) 0.0330(8) 0.0287(8) 0.0015(7) 0.0138(7) -0.0053(6)
    O2 0.0586(12) 0.0359(10) 0.0433(10) 0.0155(8) 0.0128(9) -0.0077(7)
    O3 0.0446(10) 0.0630(12) 0.0467(11) 0.0160(8) 0.0313(9) 0.0260(8)
    O4 0.0328(8) 0.0494(10) 0.0328(8) 0.0021(7) 0.0193(7) 0.0047(7)
    N1 0.0321(9) 0.0371(10) 0.0286(9) -0.0026(8) 0.0174(8) -0.0026(8)
    N2 0.0323(9) 0.0339(10) 0.0325(9) 0.0008(8) 0.0168(8) -0.0031(8)
    C1 0.0441(13) 0.0396(13) 0.0410(13) -0.0049(11) 0.0247(11) 0.0004(10)
    C2 0.0523(15) 0.0506(16) 0.0521(16) -0.0115(13) 0.0304(13) 0.0044(12)
    C3 0.0485(15) 0.075(2) 0.0423(14) -0.0104(14) 0.0288(12) 0.0046(13)
    C4 0.0412(13) 0.0684(17) 0.0339(12) -0.0086(12) 0.0233(11) -0.0095(12)
    C5 0.0477(15) 0.0549(17) 0.0515(16) -0.0021(12) 0.0317(13) -0.0170(12)
    C6 0.0578(17) 0.0476(16) 0.074(2) -0.0064(13) 0.0380(16) -0.0293(15)
    C7 0.0522(16) 0.0322(13) 0.076(2) -0.0053(12) 0.0327(15) -0.0113(12)
    C8 0.0475(14) 0.0354(13) 0.0500(15) -0.0028(11) 0.0259(12) -0.0028(11)
    C9 0.0253(10) 0.0467(13) 0.0273(11) -0.0003(9) 0.0138(9) -0.0040(9)
    C10 0.0268(10) 0.0414(13) 0.0313(11) -0.0001(9) 0.0144(9) -0.0076(9)
    C11 0.0261(9) 0.0282(10) 0.0298(10) 0.0002(8) 0.0154(8) -0.0003(8)
    C12 0.0282(10) 0.0304(11) 0.0269(10) 0.0008(8) 0.0154(8) 0.0001(8)
    C13 0.0383(12) 0.0330(11) 0.0337(11) 0.0039(9) 0.0199(10) 0.0056(9)
    C14 0.0416(13) 0.0515(14) 0.0261(11) 0.0053(11) 0.0166(10) 0.0062(10)
    C15 0.0418(12) 0.0521(15) 0.0258(11) 0.0020(11) 0.0139(10) -0.0096(10)
    C16 0.0386(12) 0.0322(11) 0.0365(12) 0.0003(9) 0.0184(10) -0.0055(9)
    C17 0.0328(11) 0.0243(10) 0.0302(11) -0.0037(8) 0.0186(9) -0.0015(8)
    C18 0.0345(11) 0.0242(10) 0.0320(11) -0.0024(9) 0.0198(9) 0.0004(8)
    C19 0.0403(12) 0.0332(12) 0.0382(12) 0.0040(10) 0.0215(10) 0.0099(10)
    C20 0.0530(14) 0.0362(12) 0.0422(13) -0.0049(11) 0.0305(11) 0.0083(10)
    C21 0.0462(13) 0.0398(13) 0.0487(14) -0.0066(11) 0.0352(12) 0.0014(11)
    C22 0.0339(12) 0.0389(13) 0.0394(13) -0.0010(9) 0.0211(10) 0.0007(9)
    C23 0.0357(11) 0.0280(11) 0.0294(10) -0.0010(9) 0.0194(9) -0.0010(8)
    C24 0.0346(11) 0.0257(10) 0.0360(11) 0.0013(9) 0.0211(9) 0.0030(9)
_geom_special_details
;
All e.s.d.'s (except the e.s.d. in the dihedral angle between two l.s. planes)
are estimated using the full covariance matrix. The cell e.s.d.'s are taken
into account individually in the estimation of e.s.d.'s in distances, angles
and torsion angles; correlations between e.s.d.'s in cell parameters are only
used when they are defined by crystal symmetry. An approximate (isotropic)
treatment of cell e.s.d.'s is used for estimating e.s.d.'s involving l.s.
planes.
;
loop_
    _geom_bond_atom_site_label_1
    _geom_bond_atom_site_label_2
    _geom_bond_site_symmetry_2
    _geom_bond_distance
    _geom_bond_publ_flag
    Cu1 O1 . 1.9640(15) yes
    Cu1 O4 3_655 1.9725(16) yes
    Cu1 N2 . 1.9814(19) yes
    Cu1 N1 . 1.9897(19) yes
    Cu1 O2 . 2.434(2) yes
    Cu1 C23 . 2.519(2) yes
    Cu1 O3 3_655 2.557(2) yes
    Cu1 C24 3_655 2.580(2) ?
    O1 C23 . 1.273(2) ?
    O2 C23 . 1.233(3) ?
    O3 C24 . 1.225(3) ?
    O3 Cu1 3_655 2.5567(19) ?
    O4 C24 . 1.280(3) ?
    O4 Cu1 3_655 1.9725(16) ?
    N1 C1 . 1.342(3) ?
    N1 C9 . 1.350(3) ?
    N2 C8 . 1.331(3) ?
    N2 C10 . 1.351(3) ?
    C1 C2 . 1.377(3) ?
    C1 H1A . 0.9300 ?
    C2 C3 . 1.372(4) ?
    C2 H2A . 0.9300 ?
    C3 C4 . 1.385(4) ?
    C3 H3A . 0.9300 ?
    C4 C9 . 1.377(3) ?
    C4 H4A . 0.9300 ?
    C5 C6 . 1.365(4) ?
    C5 C10 . 1.383(3) ?
    C5 H5A . 0.9300 ?
    C6 C7 . 1.378(5) ?
    C6 H6A . 0.9300 ?
    C7 C8 . 1.370(4) ?
    C7 H7A . 0.9300 ?
    C8 H8A . 0.9300 ?
    C9 C10 . 1.479(3) ?
    C11 C16 . 1.394(3) ?
    C11 C12 . 1.399(3) ?
    C11 C17 . 1.505(3) ?
    C12 C13 . 1.399(3) ?
    C12 C23 . 1.503(3) ?
    C13 C14 . 1.381(3) ?
    C13 H13A . 0.9300 ?
    C14 C15 . 1.383(4) ?
    C14 H14A . 0.9300 ?
    C15 C16 . 1.380(3) ?
    C15 H15A . 0.9300 ?
    C16 H16A . 0.9300 ?
    C17 C18 . 1.390(3) ?
    C17 C22 . 1.399(3) ?
    C18 C19 . 1.405(3) ?
    C18 C24 . 1.509(3) ?
    C19 C20 . 1.379(3) ?
    C19 H19A . 0.9300 ?
    C20 C21 . 1.387(3) ?
    C20 H20A . 0.9300 ?
    C21 C22 . 1.384(3) ?
    C21 H21A . 0.9300 ?
    C22 H22A . 0.9300 ?
    C24 Cu1 3_655 2.580(2) ?
loop_
    _geom_angle_atom_site_label_1
    _geom_angle_atom_site_label_2
    _geom_angle_atom_site_label_3
    _geom_angle_site_symmetry_1
    _geom_angle_site_symmetry_3
    _geom_angle
    _geom_angle_publ_flag
    O1 Cu1 O4 . 3_655 93.92(7) yes
    O1 Cu1 N2 . . 162.77(7) yes
    O4 Cu1 N2 3_655 . 95.38(8) yes
    O1 Cu1 N1 . . 94.56(7) yes
    O4 Cu1 N1 3_655 . 160.15(7) yes
    N2 Cu1 N1 . . 81.35(8) yes
    O1 Cu1 O2 . . 58.55(6) ?
    O4 Cu1 O2 3_655 . 96.94(8) ?
    N2 Cu1 O2 . . 105.83(7) ?
    N1 Cu1 O2 . . 102.80(8) ?
    O1 Cu1 C23 . . 29.83(6) ?
    O4 Cu1 C23 3_655 . 95.07(7) ?
    N2 Cu1 C23 . . 134.42(7) ?
    N1 Cu1 C23 . . 101.19(7) ?
    O2 Cu1 C23 . . 28.76(6) ?
    O1 Cu1 O3 . 3_655 106.45(7) ?
    O4 Cu1 O3 3_655 3_655 56.28(6) ?
    N2 Cu1 O3 . 3_655 90.78(7) ?
    N1 Cu1 O3 . 3_655 104.04(7) ?
    O2 Cu1 O3 . 3_655 150.22(7) ?
    C23 Cu1 O3 . 3_655 130.98(7) ?
    O1 Cu1 C24 . 3_655 99.04(7) ?
    O4 Cu1 C24 3_655 3_655 28.92(6) ?
    N2 Cu1 C24 . 3_655 96.11(7) ?
    N1 Cu1 C24 . 3_655 131.58(7) ?
    O2 Cu1 C24 . 3_655 123.91(8) ?
    C23 Cu1 C24 . 3_655 113.37(7) ?
    O3 Cu1 C24 3_655 3_655 27.59(6) ?
    C23 O1 Cu1 . . 100.02(13) ?
    C23 O2 Cu1 . . 79.48(13) ?
    C24 O3 Cu1 . 3_655 77.28(13) ?
    C24 O4 Cu1 . 3_655 102.92(13) ?
    C1 N1 C9 . . 119.4(2) ?
    C1 N1 Cu1 . . 125.93(16) ?
    C9 N1 Cu1 . . 114.61(15) ?
    C8 N2 C10 . . 119.0(2) ?
    C8 N2 Cu1 . . 125.93(17) ?
    C10 N2 Cu1 . . 115.06(15) ?
    N1 C1 C2 . . 121.8(2) ?
    N1 C1 H1A . . 119.1 ?
    C2 C1 H1A . . 119.1 ?
    C3 C2 C1 . . 119.0(3) ?
    C3 C2 H2A . . 120.5 ?
    C1 C2 H2A . . 120.5 ?
    C2 C3 C4 . . 119.5(2) ?
    C2 C3 H3A . . 120.2 ?
    C4 C3 H3A . . 120.2 ?
    C9 C4 C3 . . 119.0(2) ?
    C9 C4 H4A . . 120.5 ?
    C3 C4 H4A . . 120.5 ?
    C6 C5 C10 . . 119.1(3) ?
    C6 C5 H5A . . 120.4 ?
    C10 C5 H5A . . 120.4 ?
    C5 C6 C7 . . 119.8(2) ?
    C5 C6 H6A . . 120.1 ?
    C7 C6 H6A . . 120.1 ?
    C8 C7 C6 . . 118.5(3) ?
    C8 C7 H7A . . 120.8 ?
    C6 C7 H7A . . 120.8 ?
    N2 C8 C7 . . 122.5(3) ?
    N2 C8 H8A . . 118.8 ?
    C7 C8 H8A . . 118.8 ?
    N1 C9 C4 . . 121.3(2) ?
    N1 C9 C10 . . 114.4(2) ?
    C4 C9 C10 . . 124.3(2) ?
    N2 C10 C5 . . 121.0(2) ?
    N2 C10 C9 . . 114.12(19) ?
    C5 C10 C9 . . 124.9(2) ?
    C16 C11 C12 . . 118.49(19) ?
    C16 C11 C17 . . 118.75(19) ?
    C12 C11 C17 . . 122.34(18) ?
    C11 C12 C13 . . 119.90(19) ?
    C11 C12 C23 . . 122.91(18) ?
    C13 C12 C23 . . 117.11(19) ?
    C14 C13 C12 . . 120.5(2) ?
    C14 C13 H13A . . 119.7 ?
    C12 C13 H13A . . 119.7 ?
    C13 C14 C15 . . 119.7(2) ?
    C13 C14 H14A . . 120.2 ?
    C15 C14 H14A . . 120.2 ?
    C16 C15 C14 . . 120.2(2) ?
    C16 C15 H15A . . 119.9 ?
    C14 C15 H15A . . 119.9 ?
    C15 C16 C11 . . 121.2(2) ?
    C15 C16 H16A . . 119.4 ?
    C11 C16 H16A . . 119.4 ?
    C18 C17 C22 . . 118.57(19) ?
    C18 C17 C11 . . 125.76(19) ?
    C22 C17 C11 . . 115.66(19) ?
    C17 C18 C19 . . 119.05(19) ?
    C17 C18 C24 . . 122.42(19) ?
    C19 C18 C24 . . 118.37(19) ?
    C20 C19 C18 . . 121.8(2) ?
    C20 C19 H19A . . 119.1 ?
    C18 C19 H19A . . 119.1 ?
    C19 C20 C21 . . 119.1(2) ?
    C19 C20 H20A . . 120.4 ?
    C21 C20 H20A . . 120.4 ?
    C22 C21 C20 . . 119.6(2) ?
    C22 C21 H21A . . 120.2 ?
    C20 C21 H21A . . 120.2 ?
    C21 C22 C17 . . 121.9(2) ?
    C21 C22 H22A . . 119.1 ?
    C17 C22 H22A . . 119.1 ?
    O2 C23 O1 . . 121.8(2) ?
    O2 C23 C12 . . 120.6(2) ?
    O1 C23 C12 . . 117.53(18) ?
    O2 C23 Cu1 . . 71.76(13) ?
    O1 C23 Cu1 . . 50.14(10) ?
    C12 C23 Cu1 . . 165.85(15) ?
    O3 C24 O4 . . 122.5(2) ?
    O3 C24 C18 . . 121.2(2) ?
    O4 C24 C18 . . 116.28(18) ?
    O3 C24 Cu1 . 3_655 75.13(13) ?
    O4 C24 Cu1 . 3_655 48.16(10) ?
    C18 C24 Cu1 . 3_655 161.10(15) ?
loop_
    _geom_hbond_atom_site_label_D
    _geom_hbond_atom_site_label_H
    _geom_hbond_atom_site_label_A
    _geom_hbond_site_symmetry_A
    _geom_hbond_distance_DH
    _geom_hbond_distance_HA
    _geom_hbond_distance_DA
    _geom_hbond_angle_DHA
    C1 H1A O1 . 0.93 2.58 3.081(3) 114.4
    C4 H4A O4 2_644 0.93 2.59 3.378(3) 142.8
    C5 H5A O4 2_644 0.93 2.51 3.304(4) 143.5
    C6 H6A O3 4 0.93 2.25 3.162(3) 166.0
    C16 H16A O2 2_755 0.93 2.48 3.192(3) 133.4
    C19 H19A O4 . 0.93 2.45 2.761(3) 99.7
data_global
_journal_date_recd_electronic     2008-08-03
_journal_date_accepted     2008-08-11
_journal_name_full     'Acta Crystallographica, Section E'
_journal_year     2008
_journal_volume     64
_journal_issue      9
_journal_page_first     m1171
_journal_page_last     m1172
_journal_paper_category     QM
_journal_coeditor_code     OM2255
_publ_contact_author_name     'Guo, Hong-Xu'
_publ_contact_author_address
;
Department of Chemistry and Environmental Science
Zhangzhou Normal University
Zhangzhou
Fujian 363000
People's Republic of China
;
_publ_contact_author_email     ghx919@yahoo.com.cn
_publ_contact_author_fax     '86 596 2591445'
_publ_contact_author_phone     '86 596 2591445'
_publ_section_title
;
Bis(\m-biphenyl-2,2'-dicarboxylato)bis[(2,2'-bipyridine)copper(II)]
;
loop_
    _publ_author_name
    _publ_author_address
    'Guo, Hong-Xu'
;
Department of Chemistry and Environmental Science
Zhangzhou Normal University
Zhangzhou
Fujian 363000
People's Republic of China
;
    'Liang, Min'
;
Department of Chemistry and Environmental Science
Zhangzhou Normal University
Zhangzhou
Fujian 363000
People's Republic of China
;
    'Lin, Bin'
;
Department of Chemistry and Environmental Science
Zhangzhou Normal University
Zhangzhou
Fujian 363000
People's Republic of China
;
    'Wang, Qing-Hua'
;
Department of Chemistry and Environmental Science
Zhangzhou Normal University
Zhangzhou
Fujian 363000
People's Republic of China
;
    'Li, Xi-Zhong'
;
Department of Chemistry and Environmental Science
Zhangzhou Normal University
Zhangzhou
Fujian 363000
People's Republic of China
;
