# Supplementary material for: Bis(μ-biphenyl-2,2′-dicarboxyl­ato)bis­[(2,2′-bipyridine)copper(II)]
Source: Acta Crystallogr Sect E Struct Rep Online. 2008 Aug 16;64(Pt 9):m1171–2. doi: 10.1107/S160053680802583X (PMC2960666; doi:10.1107/S160053680802583X)
Supplement: Supplementary file 2 [file e-64-m1171-Isup2.hkl]

# 
# h,k,l, Fc-squared, Fo-squared, sigma(Fo-squared) and status flag 
# 
data_I
_shelx_title ' d                      R =  New: P21/c' 
_shelx_refln_list_code          4 
_shelx_F_calc_maximum      262.71 
_exptl_crystal_F_000       939.81 
_reflns_d_resolution_high  0.7710 
 
loop_ 
 _symmetry_equiv_pos_as_xyz 
 'x, y, z' 
 '-x, y+1/2, -z+1/2' 
 '-x, -y, -z' 
 'x, -y-1/2, z-1/2' 
 
_cell_length_a    11.2340 
_cell_length_b    13.3360 
_cell_length_c    15.4310 
_cell_angle_alpha  90.000 
_cell_angle_beta  122.160 
_cell_angle_gamma  90.000 
 
_shelx_F_squared_multiplier     1.000 
 
loop_ 
 _refln_index_h 
 _refln_index_k 
 _refln_index_l 
 _refln_F_squared_calc 
 _refln_F_squared_meas 
 _refln_F_squared_sigma 
 _refln_observed_status 
   2   0   0    10141.64     9960.42    208.22 o 
   3   0   0    69014.54    62916.23   1799.12 o 
   4   0   0    16594.97    16294.97    259.68 o 
   5   0   0      335.00      478.32     14.30 o 
   6   0   0     2758.06     2818.81     88.35 o 
   7   0   0     2523.21     2365.44    105.12 o 
   8   0   0     1990.12     1850.92     38.92 o 
   9   0   0      160.38      161.37     17.56 o 
  10   0   0      190.30      215.14     36.08 o 
  11   0   0      576.48      461.04     44.60 o 
  12   0   0      287.21      252.02     24.78 o 
   2   1   0    31654.67    29751.72    394.33 o 
   3   1   0     1382.43     1441.82     14.58 o 
   4   1   0     1020.66      951.57     14.96 o 
   5   1   0     8623.61     8197.53    168.92 o 
   6   1   0     1066.35     1090.40     18.67 o 
   7   1   0      470.08      496.51     14.15 o 
   8   1   0      987.98      970.66     23.01 o 
   9   1   0     1751.90     1835.87     42.32 o 
  10   1   0      229.35      233.94     14.29 o 
  11   1   0        0.26       16.82      8.78 o 
  12   1   0      179.07      173.39     21.72 o 
   0   2   0     3268.45     3556.73     30.50 o 
   1   2   0    11637.54    11477.67    117.58 o 
   2   2   0       57.59       71.27      1.92 o 
   3   2   0      181.02      174.54      4.39 o 
   4   2   0     5867.87     5785.94    153.28 o 
   5   2   0       18.71       14.93      4.08 o 
   6   2   0     1337.68     1314.16     21.18 o 
   7   2   0     2249.84     2235.17     45.10 o 
   8   2   0       81.65       95.90      6.51 o 
   9   2   0       90.37       64.86      7.80 o 
  10   2   0      279.44      228.49     27.99 o 
  11   2   0        5.49       18.88      9.16 o 
  12   2   0        1.24        3.27      9.41 o 
   1   3   0    15194.72    15358.95    315.43 o 
   2   3   0     2203.62     2213.64     21.27 o 
   3   3   0      458.80      551.95     10.41 o 
   4   3   0     1678.27     1841.58     17.55 o 
   5   3   0       21.33       14.11      4.42 o 
   6   3   0       62.47       74.53      9.71 o 
   7   3   0       42.74       56.32      7.84 o 
   8   3   0      385.92      374.79     11.02 o 
   9   3   0      134.53      131.46      8.50 o 
  10   3   0       26.05       37.24      9.34 o 
  11   3   0       88.55       63.03     14.28 o 
  12   3   0        3.50        4.74      8.71 o 
   0   4   0     2643.39     2518.76     25.80 o 
   1   4   0       43.03       71.07      4.58 o 
   2   4   0      599.66      665.35     14.03 o 
   3   4   0     1980.35     1760.92     34.05 o 
   4   4   0     7141.92     7252.62    130.03 o 
   5   4   0      917.37      955.55     12.08 o 
   6   4   0     1021.38     1013.39     19.71 o 
   7   4   0      596.85      566.28     14.09 o 
   8   4   0       13.94       18.52      5.06 o 
   9   4   0       90.69      111.03     12.28 o 
  10   4   0      116.70      145.20     12.01 o 
  11   4   0       26.83       34.68      9.96 o 
  12   4   0       30.41       31.03     27.35 o 
   1   5   0     2132.80     1993.88     14.29 o 
   2   5   0     3756.47     3599.95     52.10 o 
   3   5   0       11.15       33.46      5.06 o 
   4   5   0      494.43      475.90      5.88 o 
   5   5   0     3381.99     3228.78     42.49 o 
   6   5   0      149.37      134.37      6.17 o 
   7   5   0      169.94      148.66      7.52 o 
   8   5   0      981.50      997.45     19.19 o 
   9   5   0      358.76      390.89     16.22 o 
  10   5   0       42.28       21.37      6.94 o 
  11   5   0       13.01       17.50      8.22 o 
   0   6   0    13783.54    13764.38    238.95 o 
   1   6   0     2144.16     2029.82     15.44 o 
   2   6   0      371.76      307.82     33.83 o 
   3   6   0     4183.60     3979.61     54.42 o 
   4   6   0     6133.58     6085.31    121.34 o 
   5   6   0       62.17       51.69      7.17 o 
   6   6   0      129.60      122.96      8.95 o 
   7   6   0      739.79      768.64     23.91 o 
   8   6   0      810.47      854.09     16.49 o 
   9   6   0      189.78      194.85      8.25 o 
  10   6   0      334.36      333.86     18.26 o 
  11   6   0      297.78      269.62     24.95 o 
   1   7   0     3367.67     3392.79     27.56 o 
   2   7   0     1218.14     1012.46     16.34 o 
   3   7   0       92.21       86.58      7.80 o 
   4   7   0      373.74      389.59     27.35 o 
   5   7   0     1740.83     1710.60     27.80 o 
   6   7   0       51.60       40.63      7.95 o 
   7   7   0       88.20       81.25      7.88 o 
   8   7   0      500.85      478.74     24.34 o 
   9   7   0      296.07      356.59     17.21 o 
  10   7   0        6.86       28.02     14.03 o 
  11   7   0        0.21       -6.17     17.72 o 
   0   8   0      158.46      158.61     10.41 o 
   1   8   0      260.53      271.89     10.02 o 
   2   8   0        7.71       10.70      1.87 o 
   3   8   0        5.70        2.78      5.55 o 
   4   8   0      235.34      275.99     13.69 o 
   5   8   0       79.15      106.34     11.73 o 
   6   8   0       22.46       37.04     10.09 o 
   7   8   0        7.13       -3.87      8.56 o 
   8   8   0       10.74       18.81     10.14 o 
   9   8   0       39.66       38.18     20.86 o 
  10   8   0        0.23      -11.58     15.85 o 
   1   9   0      564.49      544.59      8.98 o 
   2   9   0     1258.05     1200.51      8.89 o 
   3   9   0      218.09      252.10     12.36 o 
   4   9   0      229.82      216.68     16.68 o 
   5   9   0      558.53      559.12     31.91 o 
   6   9   0      188.82      172.11     14.85 o 
   7   9   0     1014.41     1058.61     33.19 o 
   8   9   0       64.79       92.00     24.14 o 
   9   9   0        6.91       22.86     15.32 o 
  10   9   0       44.84       73.49     23.22 o 
   0  10   0     3365.63     3505.54     49.92 o 
   1  10   0      602.15      559.88     15.58 o 
   2  10   0      410.17      398.52      7.92 o 
   3  10   0     1583.05     1548.62     50.43 o 
   4  10   0     1533.98     1531.57     33.43 o 
   5  10   0      306.40      352.27     17.73 o 
   6  10   0      396.15      412.74     21.42 o 
   7  10   0      794.74      826.15     32.58 o 
   8  10   0      115.42      158.20     22.30 o 
   9  10   0       37.74       45.47     15.37 o 
  10  10   0      449.91      459.26     29.36 o 
   1  11   0      785.92      821.74     10.73 o 
   2  11   0      696.16      695.44     25.26 o 
   3  11   0      208.89      243.01     13.11 o 
   4  11   0      115.64      134.90     14.68 o 
   5  11   0      675.37      748.14     29.76 o 
   6  11   0      455.84      460.35     75.01 o 
   7  11   0        2.65       -9.98     13.78 o 
   8  11   0        8.73       17.65     14.18 o 
   9  11   0      263.48      247.12     26.47 o 
   0  12   0     1138.87     1064.39     20.64 o 
   1  12   0       13.80       16.56      5.15 o 
   2  12   0       56.98       57.77      3.48 o 
   3  12   0      235.04      234.35     31.47 o 
   4  12   0      815.24      864.63     30.43 o 
   5  12   0       66.42       50.44     12.42 o 
   6  12   0      368.80      362.05     23.07 o 
   7  12   0      315.24      348.42     25.35 o 
   8  12   0       24.95       47.64     19.43 o 
   1  13   0       74.12       84.85      5.34 o 
   2  13   0        6.10        2.24      3.17 o 
   3  13   0       26.33       23.84      9.64 o 
   4  13   0       64.66       90.19     17.45 o 
   5  13   0      160.01      183.62     20.47 o 
   6  13   0        1.80        5.58     13.34 o 
   7  13   0        1.34      -15.96     19.81 o 
   8  13   0        0.60      -11.63     17.63 o 
   0  14   0      127.82      110.60     16.14 o 
   1  14   0      176.62      152.39      8.63 o 
   2  14   0      189.78      144.25      8.52 o 
   3  14   0       55.39       56.69     21.67 o 
   4  14   0        7.37       18.87     12.63 o 
   5  14   0        3.15        6.47     13.93 o 
   6  14   0       10.47       -4.23     14.86 o 
   7  14   0       19.91        0.24     14.66 o 
   1  15   0      103.95       87.23      7.50 o 
   2  15   0      311.69      293.28     27.46 o 
   3  15   0        7.99       10.20     11.19 o 
   4  15   0        0.38       -7.69     13.02 o 
   5  15   0      126.57      148.77     29.87 o 
   6  15   0       36.69       45.47     17.00 o 
   0  16   0      897.89      993.74     26.56 o 
   1  16   0       53.78       39.63     14.20 o 
   2  16   0        9.04        2.58     12.12 o 
   3  16   0      101.13      168.08     20.58 o 
   4  16   0      468.19      463.10     28.42 o 
   1  17   0      510.76      602.91     26.40 o 
   2  17   0      960.91     1080.31     42.34 o 
 -12   1   1       26.24       23.57     10.30 o 
 -11   1   1       55.08       41.32     12.13 o 
 -10   1   1        1.71       -6.58      6.58 o 
  -9   1   1       15.00       15.74      6.31 o 
  -8   1   1      109.50      117.32     11.69 o 
  -7   1   1        3.68        1.59      3.52 o 
  -6   1   1       72.35       75.65      5.11 o 
  -5   1   1       15.34       11.95      3.23 o 
  -4   1   1      960.47      921.58     22.83 o 
  -3   1   1    15770.16    15868.74    162.48 o 
  -2   1   1    13514.70    13367.30    118.97 o 
   1   1   1     1284.20     1216.90      6.45 o 
   2   1   1     1481.94     1511.81     19.23 o 
   3   1   1    13729.67    13736.73    269.08 o 
   4   1   1     5411.69     5456.37    108.53 o 
   5   1   1     3675.69     4002.32     99.41 o 
   6   1   1     1565.54     1617.09     26.26 o 
   7   1   1      492.50      501.07     14.59 o 
   8   1   1       19.56       27.28      6.57 o 
   9   1   1        6.69        4.00      6.62 o 
  10   1   1       12.13       21.25      7.70 o 
  11   1   1      226.45      176.90     17.23 o 
 -12   2   1      154.35      178.27     14.93 o 
 -11   2   1       10.77       21.29      8.45 o 
 -10   2   1       83.64       81.69      9.40 o 
  -9   2   1      719.79      721.96     18.06 o 
  -8   2   1      575.14      612.33     11.54 o 
  -7   2   1      270.18      273.82      8.22 o 
  -6   2   1       52.85       57.19      5.71 o 
  -5   2   1     1078.35      915.47     11.76 o 
  -4   2   1      132.94      107.96      3.33 o 
  -3   2   1     4397.17     4546.75     41.58 o 
  -2   2   1     2112.31     2004.69     12.76 o 
  -1   2   1     1543.44     1616.32     13.20 o 
   0   2   1     6430.38     6425.66     48.85 o 
   1   2   1     1863.34     1833.46     18.62 o 
   2   2   1     5401.12     5468.38     46.97 o 
   3   2   1     1878.32     1741.47     19.87 o 
   4   2   1      101.28      115.61      6.12 o 
   5   2   1     5241.79     5035.91    108.26 o 
   6   2   1      440.66      446.37     12.46 o 
   7   2   1      103.89      121.35      6.57 o 
   8   2   1      883.70      842.21     16.98 o 
   9   2   1      476.82      479.10     26.48 o 
  10   2   1        9.74       10.50      7.90 o 
  11   2   1        9.66        1.78     11.04 o 
 -12   3   1       17.26       39.32     10.45 o 
 -11   3   1      576.00      613.68     21.00 o 
 -10   3   1      251.98      281.74     16.27 o 
  -9   3   1      222.28      215.63      9.37 o 
  -8   3   1      154.46      156.50      7.45 o 
  -7   3   1     1614.74     1610.83     43.01 o 
  -6   3   1      711.56      703.69     17.01 o 
  -5   3   1       44.94       63.55      4.15 o 
  -4   3   1     7157.81     6989.30    112.38 o 
  -3   3   1     2611.59     2344.07     27.71 o 
  -2   3   1        8.46        6.60      1.76 o 
  -1   3   1     5566.01     5497.99     49.97 o 
   0   3   1    33101.59    31730.84   1148.90 o 
   1   3   1       17.65       31.80      2.06 o 
   2   3   1     2793.28     2796.15     33.00 o 
   3   3   1     1408.57     1344.95     17.54 o 
   4   3   1     8957.65     8970.70    204.35 o 
   5   3   1     2035.73     1976.89     30.77 o 
   6   3   1     1107.50     1162.75     37.97 o 
   7   3   1     1917.07     1855.74     40.88 o 
   8   3   1     2110.34     2137.78     49.52 o 
   9   3   1       25.76        8.21      5.86 o 
  10   3   1      416.82      415.49     17.27 o 
  11   3   1       71.12       98.73     12.68 o 
 -12   4   1      154.48      157.89     22.76 o 
 -11   4   1       43.08       55.51      9.59 o 
 -10   4   1        0.69       -0.53      6.32 o 
  -9   4   1     3249.84     3312.31     70.55 o 
  -8   4   1      805.74      844.06     21.01 o 
  -7   4   1      174.17      200.46      7.17 o 
  -6   4   1      866.79      903.85     28.39 o 
  -5   4   1     2994.81     2759.28     57.82 o 
  -4   4   1       26.06       20.92      5.66 o 
  -3   4   1      187.56      206.43     13.49 o 
  -2   4   1     1846.65     1710.31     22.57 o 
  -1   4   1      593.12      508.45      4.19 o 
   0   4   1     7894.32     7686.94     70.90 o 
   1   4   1      608.01      756.65     14.06 o 
   2   4   1     2345.62     2154.70     29.53 o 
   3   4   1     5011.98     4929.84     59.37 o 
   4   4   1      435.18      539.85     17.10 o 
   5   4   1       61.92       59.64      5.51 o 
   6   4   1     1244.17     1286.03     26.93 o 
   7   4   1      259.46      260.26     16.60 o 
   8   4   1      569.50      574.97     19.44 o 
   9   4   1      542.68      589.54     18.09 o 
  10   4   1       23.68       27.33      9.85 o 
  11   4   1        2.09        0.23      9.18 o 
 -12   5   1        3.78      -10.48     11.11 o 
 -11   5   1       37.13       45.22     10.62 o 
 -10   5   1        2.49        3.55      8.33 o 
  -9   5   1        2.51       -1.68      5.61 o 
  -8   5   1      321.93      335.21      9.43 o 
  -7   5   1       33.49       37.89      7.24 o 
  -6   5   1        1.47       -0.47      5.53 o 
  -5   5   1        8.39       16.47      6.34 o 
  -4   5   1      318.70      313.60      4.30 o 
  -3   5   1       14.10       10.85      2.09 o 
  -2   5   1     1880.69     2014.25     13.02 o 
  -1   5   1      865.78      964.37      7.77 o 
   0   5   1     5371.32     5625.83     49.67 o 
   1   5   1      607.51      553.67      6.64 o 
   2   5   1       11.60       27.92      4.32 o 
   3   5   1      449.86      499.30     18.16 o 
   4   5   1      124.82      110.40      3.44 o 
   5   5   1      670.04      744.37     17.33 o 
   6   5   1       11.25        8.64      3.06 o 
   7   5   1        5.94        2.76      7.80 o 
   8   5   1       46.60       44.79      5.83 o 
   9   5   1       93.82       77.11     11.56 o 
  10   5   1       13.89       23.02      7.97 o 
  11   5   1       22.35       20.49     10.29 o 
 -11   6   1       20.16        6.22     11.06 o 
 -10   6   1       20.06       15.11      6.71 o 
  -9   6   1       44.69       26.74      7.37 o 
  -8   6   1       42.49       57.61      6.24 o 
  -7   6   1       53.27       48.67      6.48 o 
  -6   6   1       11.84       15.82      4.22 o 
  -5   6   1      594.88      573.72      7.94 o 
  -4   6   1     1233.14     1407.19     29.56 o 
  -3   6   1      585.38      670.92     11.85 o 
  -2   6   1      550.39      590.77     11.96 o 
  -1   6   1        3.91        4.08      2.83 o 
   0   6   1     5295.57     5864.05     54.85 o 
   1   6   1      267.17      293.24      3.60 o 
   2   6   1      169.94      204.36      8.26 o 
   3   6   1     2154.73     2189.95     26.52 o 
   4   6   1       28.48       24.06      7.78 o 
   5   6   1      419.24      410.12     18.92 o 
   6   6   1      651.11      695.65     19.76 o 
   7   6   1      542.94      508.93     26.32 o 
   8   6   1        1.02        3.30      6.78 o 
   9   6   1        7.18        5.28      5.67 o 
  10   6   1        2.91       23.03      8.59 o 
  11   6   1        1.25       -7.40     14.22 o 
 -11   7   1      191.39      203.27     25.17 o 
 -10   7   1      668.10      661.53     47.06 o 
  -9   7   1       25.63       24.53      7.84 o 
  -8   7   1      411.70      432.97     24.11 o 
  -7   7   1      793.00      759.78     19.57 o 
  -6   7   1      480.58      424.78     10.78 o 
  -5   7   1      286.33      292.89     10.59 o 
  -4   7   1     1689.24     1575.92     25.68 o 
  -3   7   1     1090.38      888.28     28.55 o 
  -2   7   1     3479.94     3603.17     29.38 o 
  -1   7   1      331.54      435.17     10.24 o 
   0   7   1     2127.32     2008.28     19.88 o 
   1   7   1     2290.19     2263.80     21.20 o 
   2   7   1      420.15      460.63     21.96 o 
   3   7   1     3354.08     3222.14     66.88 o 
   4   7   1     4220.04     4245.46     56.05 o 
   5   7   1      769.00      827.96     21.63 o 
   6   7   1       37.38       47.48      9.50 o 
   7   7   1      820.11      776.61     41.87 o 
   8   7   1      430.49      464.81     40.69 o 
   9   7   1        7.66        3.01     11.43 o 
  10   7   1      228.65      227.53     36.79 o 
 -11   8   1       10.04      -14.06     16.30 o 
 -10   8   1      170.38      150.73     17.34 o 
  -9   8   1     1186.81     1215.68     44.85 o 
  -8   8   1       99.78       96.72     12.09 o 
  -7   8   1       66.69       61.97     15.24 o 
  -6   8   1      104.07      103.88     10.52 o 
  -5   8   1     4099.68     4026.77     97.69 o 
  -4   8   1     3225.19     3270.09     54.13 o 
  -3   8   1       64.04       76.91      6.42 o 
  -2   8   1     1428.51     1356.50     11.11 o 
  -1   8   1     6049.76     6105.14     59.85 o 
   0   8   1      286.98      241.42      5.22 o 
   1   8   1      435.91      374.08      8.54 o 
   2   8   1     3054.44     3089.74     62.62 o 
   3   8   1     2989.14     2883.88     54.43 o 
   4   8   1      368.69      372.57     14.61 o 
   5   8   1      812.38      814.42     20.15 o 
   6   8   1     1302.09     1306.64     39.90 o 
   7   8   1      939.20     1021.51     31.21 o 
   8   8   1      135.47      138.09     14.63 o 
   9   8   1      118.33      128.98     16.48 o 
  10   8   1      184.92      211.48     27.38 o 
 -10   9   1      334.17      369.18     27.33 o 
  -9   9   1        1.70       17.05     11.37 o 
  -8   9   1        5.55       18.12     10.95 o 
  -7   9   1     1526.85     1661.82     98.61 o 
  -6   9   1      720.04      673.31     75.43 o 
  -5   9   1       95.15      113.19     10.99 o 
  -4   9   1     2590.77     2618.51     80.40 o 
  -3   9   1     3126.48     3016.69     40.04 o 
  -2   9   1     1917.99     1863.54     16.21 o 
  -1   9   1      562.55      601.29      9.98 o 
   0   9   1     5665.85     5692.49     59.79 o 
   1   9   1      977.23      918.67      8.47 o 
   2   9   1        0.77        5.27      5.74 o 
   3   9   1     2118.07     2045.97     53.29 o 
   4   9   1     2979.16     2889.24     57.44 o 
   5   9   1     1437.68     1505.31     50.71 o 
   6   9   1      200.24      185.82     26.85 o 
   7   9   1      296.22      306.46     17.81 o 
   8   9   1     1058.28     1166.54     60.64 o 
   9   9   1       59.70       54.09     16.31 o 
  10   9   1      175.54      171.59     30.34 o 
 -10  10   1       68.19       55.96     16.82 o 
  -9  10   1        4.91       46.91     18.31 o 
  -8  10   1      576.50      538.82     69.41 o 
  -7  10   1       75.45       92.84     23.42 o 
  -6  10   1      302.72      336.35     24.91 o 
  -5  10   1     1646.81     1672.89     37.01 o 
  -4  10   1      898.69      878.72     33.85 o 
  -3  10   1       91.66       95.79      7.41 o 
  -2  10   1      579.41      604.88      8.23 o 
  -1  10   1     2179.63     2219.44     35.18 o 
   0  10   1      781.84      724.83     12.16 o 
   1  10   1       43.92       57.89     11.98 o 
   2  10   1      700.98      722.62     23.46 o 
   3  10   1     1399.30     1384.10     29.09 o 
   4  10   1      615.05      589.61     48.10 o 
   5  10   1     1338.98     1348.61     36.04 o 
   6  10   1      465.42      528.93     24.63 o 
   7  10   1      383.38      423.07     27.21 o 
   8  10   1       15.68        3.88     15.15 o 
   9  10   1      354.86      371.86     27.72 o 
  -9  11   1       57.59       76.51     18.55 o 
  -8  11   1       15.50       35.10     22.04 o 
  -7  11   1       26.25       28.20     14.25 o 
  -6  11   1      202.68      226.40     33.15 o 
  -5  11   1        0.01      -10.68     10.68 o 
  -4  11   1        0.23        1.22      7.60 o 
  -3  11   1      298.97      311.82      7.75 o 
  -2  11   1     1312.10     1281.81     27.83 o 
  -1  11   1       17.34       18.86      4.14 o 
   0  11   1      219.30      242.71      9.43 o 
   1  11   1      683.80      725.09     12.86 o 
   2  11   1      128.70      124.82     18.99 o 
   3  11   1       10.48       29.88      8.85 o 
   4  11   1      633.92      669.67     26.64 o 
   5  11   1      193.27      183.76     23.20 o 
   6  11   1      332.64      372.45     22.89 o 
   7  11   1      258.92      265.52     25.36 o 
   8  11   1        1.50       18.45     17.22 o 
   9  11   1       52.23       50.10     19.39 o 
  -9  12   1       66.79       42.22     17.88 o 
  -8  12   1       58.57       39.02     18.18 o 
  -7  12   1       15.62       19.65     13.02 o 
  -6  12   1      162.94      196.56     20.31 o 
  -5  12   1       91.43      108.40     15.59 o 
  -4  12   1        5.60        7.31      9.89 o 
  -3  12   1      139.21      107.64      6.42 o 
  -2  12   1      548.43      538.46     11.30 o 
  -1  12   1       71.93       73.79      6.48 o 
   0  12   1        1.46       11.64      5.60 o 
   1  12   1      448.88      435.24     11.88 o 
   2  12   1      317.36      348.24     19.95 o 
   3  12   1       13.46       17.79     10.57 o 
   4  12   1        0.72        0.03      9.03 o 
   5  12   1       10.29        9.15     11.77 o 
   6  12   1        3.80       20.55     18.12 o 
   7  12   1       61.70       52.31     16.56 o 
   8  12   1        0.72       -8.92     15.13 o 
  -8  13   1      207.41      198.59     23.55 o 
  -7  13   1      626.40      695.62     37.12 o 
  -6  13   1      264.70      295.56     30.21 o 
  -5  13   1       49.61       58.42     12.86 o 
  -4  13   1     1150.39     1119.21     31.94 o 
  -3  13   1       55.49       82.13     10.94 o 
  -2  13   1      485.14      453.60     11.73 o 
  -1  13   1      186.84      167.63     15.68 o 
   0  13   1      779.19      805.49     13.95 o 
   1  13   1       56.44       67.25      4.24 o 
   2  13   1      516.94      553.70     20.52 o 
   3  13   1       17.53       44.07     12.98 o 
   4  13   1      996.57     1062.53     34.79 o 
   5  13   1      199.08      223.84     20.04 o 
   6  13   1       36.91       43.79     17.10 o 
   7  13   1      201.12      225.41     27.51 o 
  -7  14   1        1.88       14.03     16.16 o 
  -6  14   1      108.84      135.56     20.44 o 
  -5  14   1      571.36      647.77     39.51 o 
  -4  14   1      246.81      268.45     28.73 o 
  -3  14   1        6.37       -4.23     10.33 o 
  -2  14   1      773.85      776.23     16.46 o 
  -1  14   1     1574.67     1663.51     29.87 o 
   0  14   1      227.47      223.04     22.86 o 
   1  14   1      433.03      432.73     11.73 o 
   2  14   1      831.08      863.92     35.13 o 
   3  14   1      606.72      663.79     30.45 o 
   4  14   1       10.17       15.20     13.51 o 
   5  14   1      241.53      287.07     27.07 o 
   6  14   1      271.29      366.89     32.29 o 
  -6  15   1      283.59      281.79     32.41 o 
  -5  15   1       13.02      -17.10     18.11 o 
  -4  15   1      138.31      140.24     16.49 o 
  -3  15   1      322.94      264.70     33.91 o 
  -2  15   1       56.16       73.93     11.48 o 
  -1  15   1        2.03        2.95      5.98 o 
   0  15   1      236.31      247.85     13.43 o 
   1  15   1      240.09      288.93     16.54 o 
   2  15   1       67.96       55.92     12.29 o 
   3  15   1      153.32      160.52     19.62 o 
   4  15   1      503.49      545.73     29.30 o 
   5  15   1        7.20        0.65     14.19 o 
  -5  16   1       38.28       50.97     23.98 o 
  -4  16   1       94.28       91.59     16.47 o 
  -3  16   1        2.35        2.41     13.46 o 
  -2  16   1       51.28       55.34     14.29 o 
  -1  16   1      230.68      231.80     43.09 o 
   0  16   1        2.49       -4.58     20.90 o 
   1  16   1      217.54      223.16     16.72 o 
   2  16   1      124.51      129.32     17.44 o 
   3  16   1        0.60       -6.33     13.88 o 
   4  16   1       58.20       71.53     19.70 o 
  -2  17   1       61.67       22.49     20.88 o 
   0  17   1      148.93      123.71     40.01 o 
   1  17   1       12.27       -4.77     12.62 o 
 -13   0   2       35.85       32.51     16.09 o 
 -12   0   2        0.24      -13.40     13.40 o 
 -11   0   2       47.27       38.29     15.86 o 
 -10   0   2      141.89      143.37     14.53 o 
  -9   0   2      533.80      563.63     22.47 o 
  -8   0   2      956.84     1004.96     22.82 o 
  -7   0   2     1057.03     1020.55     30.86 o 
  -6   0   2     7120.27     6805.61    128.86 o 
  -5   0   2     1443.70     1274.63     21.85 o 
  -4   0   2      168.81      211.34      7.28 o 
  -3   0   2     1718.26     2151.12     39.19 o 
  -2   0   2    31162.74    28525.77    629.61 o 
   0   0   2      188.46      209.06      3.07 o 
   1   0   2     7173.14     6868.19    112.81 o 
   2   0   2    35593.48    33886.59    707.35 o 
   3   0   2      537.07      627.39     16.71 o 
   4   0   2     3429.87     3135.98     69.96 o 
   5   0   2     1811.41     1658.31     70.61 o 
   6   0   2      706.42      729.51     52.18 o 
   7   0   2      196.52      203.93     13.23 o 
   8   0   2     1436.75     1443.09     56.16 o 
   9   0   2      742.33      702.34     24.38 o 
  10   0   2       11.74        7.93     11.85 o 
  11   0   2      207.91      222.93     28.13 o 
 -13   1   2       99.52       98.93     14.13 o 
 -12   1   2      264.09      263.52     22.32 o 
 -11   1   2      259.88      253.97     13.75 o 
 -10   1   2       84.98      105.75     11.35 o 
  -9   1   2     2515.05     2529.51     66.25 o 
  -8   1   2     1792.22     1720.83     55.27 o 
  -7   1   2     2026.81     1948.69     27.72 o 
  -6   1   2       80.66       78.41      5.75 o 
  -5   1   2     2183.59     1871.70     30.36 o 
  -4   1   2     4109.24     3790.63     45.42 o 
  -3   1   2     3935.66     3929.96     25.61 o 
  -2   1   2      224.83      240.97      4.87 o 
  -1   1   2     3916.59     3938.63     30.99 o 
   0   1   2    13079.79    12488.08    106.69 o 
   1   1   2    22895.21    21885.46    251.42 o 
   2   1   2      119.15      117.09      4.60 o 
   3   1   2    15230.17    15140.79    220.82 o 
   4   1   2    12095.98    12475.54    226.53 o 
   5   1   2       52.63       68.37      4.84 o 
   6   1   2     1819.15     1781.62     30.75 o 
   7   1   2     1758.18     1700.43     35.99 o 
   8   1   2       44.60       51.27      7.70 o 
   9   1   2      351.82      418.75     30.69 o 
  10   1   2      528.89      533.02     24.15 o 
  11   1   2      275.56      271.79     20.97 o 
 -12   2   2       86.65       91.54     11.20 o 
 -11   2   2       71.83       66.63     11.95 o 
 -10   2   2        7.73        3.03      7.54 o 
  -9   2   2      316.68      368.72     10.26 o 
  -8   2   2       12.60       21.41      7.54 o 
  -7   2   2      131.26      136.86      7.01 o 
  -6   2   2       80.97       61.59      4.57 o 
  -5   2   2      669.81      729.67     10.19 o 
  -4   2   2       62.28       76.21      2.89 o 
  -3   2   2       20.07        9.81      2.53 o 
  -2   2   2       21.56       17.16      1.59 o 
  -1   2   2      424.42      445.47      4.31 o 
   0   2   2    25983.11    24118.99    470.63 o 
   1   2   2     2867.05     2862.73     21.53 o 
   2   2   2       20.88       26.53      2.53 o 
   3   2   2      180.07      261.17      7.12 o 
   4   2   2      878.68      858.52     11.69 o 
   5   2   2        9.44        6.96      5.10 o 
   6   2   2     1111.84     1153.25     33.00 o 
   7   2   2      311.89      362.57     19.72 o 
   8   2   2     1553.53     1487.66     59.56 o 
   9   2   2      176.35      166.41     20.27 o 
  10   2   2       15.04       20.34      8.93 o 
  11   2   2       44.30       47.62     11.95 o 
 -12   3   2       39.99       25.94      9.05 o 
 -11   3   2       41.94       38.09     11.67 o 
 -10   3   2       37.21       36.35      7.04 o 
  -9   3   2      173.91      196.16     15.04 o 
  -8   3   2       63.54       82.06      5.80 o 
  -7   3   2       27.35       34.09      5.49 o 
  -6   3   2       18.97       21.10      3.34 o 
  -5   3   2      221.16      227.57      7.79 o 
  -4   3   2     1841.90     1935.03     26.15 o 
  -3   3   2      567.65      562.47      8.18 o 
  -2   3   2        1.84        0.79      1.34 o 
  -1   3   2     3930.47     4013.74     29.37 o 
   0   3   2      205.84      239.41     11.12 o 
   1   3   2     1926.23     2069.91     24.61 o 
   2   3   2       26.16       28.95      2.01 o 
   3   3   2        1.74       17.51      2.89 o 
   4   3   2        7.55       20.25      3.72 o 
   5   3   2      267.41      304.34      6.82 o 
   6   3   2       75.30       86.94      9.67 o 
   7   3   2      202.28      200.09     17.44 o 
   8   3   2        0.78        2.68      5.72 o 
   9   3   2        2.56       -2.44      8.19 o 
  10   3   2       34.30       26.99     12.00 o 
  11   3   2       35.51       33.46      9.91 o 
 -12   4   2       37.33       38.87      9.80 o 
 -11   4   2      561.84      602.14     22.98 o 
 -10   4   2      223.83      253.54     26.21 o 
  -9   4   2        1.84        3.25      6.18 o 
  -8   4   2      464.79      485.52     15.44 o 
  -7   4   2      400.98      415.97      8.29 o 
  -6   4   2      127.16      115.76      6.66 o 
  -5   4   2      984.53     1062.78     21.43 o 
  -4   4   2      755.66      781.00     10.94 o 
  -3   4   2      362.07      290.92      5.14 o 
  -2   4   2     2335.66     2176.43     33.84 o 
  -1   4   2     1707.05     1750.15     14.01 o 
   0   4   2       24.67       38.21      1.86 o 
   1   4   2      342.77      425.38      2.92 o 
   2   4   2      912.78      942.52      9.47 o 
   3   4   2        1.98        6.94      3.93 o 
   4   4   2     3354.85     3477.09     55.78 o 
   5   4   2      855.08      838.91     17.18 o 
   6   4   2      342.48      373.05     15.65 o 
   7   4   2      410.35      461.88     13.83 o 
   8   4   2      623.40      666.44     17.17 o 
   9   4   2       64.62       65.00      9.17 o 
  10   4   2      168.60      149.05     12.37 o 
  11   4   2      104.67       77.09     12.59 o 
 -12   5   2      180.59      173.09     24.71 o 
 -11   5   2      366.08      378.39     21.52 o 
 -10   5   2       16.43       11.27      6.50 o 
  -9   5   2     1913.86     1968.32     57.20 o 
  -8   5   2     1084.39     1103.11     32.41 o 
  -7   5   2      277.56      301.57     17.01 o 
  -6   5   2     2994.28     3009.04     98.56 o 
  -5   5   2     5035.94     4762.66     68.70 o 
  -4   5   2     2686.74     2561.95     28.27 o 
  -3   5   2      404.65      501.78      9.02 o 
  -2   5   2       77.19       60.16      3.65 o 
  -1   5   2     8699.51     8307.30     82.52 o 
   0   5   2     7633.58     7485.50     73.81 o 
   1   5   2        2.14        7.37      2.21 o 
   2   5   2     6825.15     6721.51     74.68 o 
   3   5   2     7041.99     6661.07     79.82 o 
   4   5   2      406.59      425.99     13.40 o 
   5   5   2      470.39      461.70     19.03 o 
   6   5   2     3532.68     3530.62     88.28 o 
   7   5   2     1299.98     1262.27     23.66 o 
   8   5   2       36.80       18.84      6.48 o 
   9   5   2      549.44      568.77     20.44 o 
  10   5   2       80.86       78.82      8.92 o 
 -12   6   2       89.97       70.02     19.95 o 
 -11   6   2      249.97      266.38     23.45 o 
 -10   6   2      702.68      743.10     21.06 o 
  -9   6   2       77.32       76.76      7.39 o 
  -8   6   2       51.49       41.97      8.04 o 
  -7   6   2      959.15      990.04     13.98 o 
  -6   6   2     1282.84     1173.28     19.86 o 
  -5   6   2       21.41       36.33      3.56 o 
  -4   6   2     2820.57     2825.40     23.01 o 
  -3   6   2      789.83      582.59      8.07 o 
  -2   6   2      446.52      333.35     15.14 o 
  -1   6   2      443.08      531.12     16.03 o 
   0   6   2      970.86      864.49     13.08 o 
   1   6   2       93.53       59.01      4.96 o 
   2   6   2     2511.74     2427.30     39.09 o 
   3   6   2      671.87      683.59     28.68 o 
   4   6   2     2600.45     2620.91     65.35 o 
   5   6   2     1174.09     1143.33     31.47 o 
   6   6   2      128.94      131.29      4.84 o 
   7   6   2      421.08      447.37     11.32 o 
   8   6   2      738.94      726.07     27.41 o 
   9   6   2      170.33      154.17     21.20 o 
  10   6   2        3.71       12.92     14.69 o 
 -11   7   2      230.32      258.08     23.28 o 
 -10   7   2       33.41       21.57      7.51 o 
  -9   7   2      421.31      393.59     32.13 o 
  -8   7   2      571.25      539.95     34.48 o 
  -7   7   2     1366.87     1340.53     31.92 o 
  -6   7   2        3.48        0.95      1.99 o 
  -5   7   2     4079.02     3866.62     42.93 o 
  -4   7   2     1183.57      992.78     25.87 o 
  -3   7   2     3154.10     3455.30     78.78 o 
  -2   7   2     3407.31     3500.19     31.40 o 
  -1   7   2     2860.61     2518.48     23.73 o 
   0   7   2     1640.46     1543.80     13.73 o 
   1   7   2       95.51       90.36      4.54 o 
   2   7   2     1158.84     1136.47     21.81 o 
   3   7   2      563.26      487.51     14.30 o 
   4   7   2       13.13       12.45      7.84 o 
   5   7   2       20.94       16.49      7.31 o 
   6   7   2      469.24      483.02     24.04 o 
   7   7   2      164.87      152.57      4.17 o 
   8   7   2        3.46       -2.26      7.46 o 
   9   7   2       60.64       78.22     18.95 o 
  10   7   2       86.79       90.41     19.17 o 
 -11   8   2       26.50       65.23     27.79 o 
 -10   8   2       31.40       69.89     18.76 o 
  -9   8   2       28.40       19.60      5.90 o 
  -8   8   2       54.46       44.60     10.24 o 
  -7   8   2       17.89       17.45      6.42 o 
  -6   8   2       31.10        9.23     14.11 o 
  -5   8   2      318.37      283.11     21.21 o 
  -4   8   2        0.80        5.44      3.95 o 
  -3   8   2      566.99      582.41     11.62 o 
  -2   8   2        0.49        7.26      3.16 o 
  -1   8   2      901.70      942.85     11.61 o 
   0   8   2      606.10      634.63      9.66 o 
   1   8   2      176.06      216.58      5.64 o 
   2   8   2      206.92      222.82     11.47 o 
   3   8   2       60.29       76.46      9.90 o 
   4   8   2       86.78      107.46     17.21 o 
   5   8   2       48.34       59.35      9.06 o 
   6   8   2       46.20       32.04     10.13 o 
   7   8   2        3.51       12.26     10.45 o 
   8   8   2       41.45       35.50     13.39 o 
   9   8   2      100.87       49.96     27.12 o 
  10   8   2        1.93       17.39     17.82 o 
 -11   9   2       62.74       41.88     20.06 o 
 -10   9   2       16.59       20.40     16.26 o 
  -9   9   2      156.57      175.05     16.26 o 
  -8   9   2       41.87       20.46     11.74 o 
  -7   9   2       71.18       69.60     11.99 o 
  -6   9   2       28.27       20.33      9.93 o 
  -5   9   2      712.89      726.27     26.33 o 
  -4   9   2      487.91      450.49     15.22 o 
  -3   9   2        0.55        3.12      4.30 o 
  -2   9   2      808.78      850.28     10.93 o 
  -1   9   2       18.08       17.95      5.01 o 
   0   9   2       44.16       46.77      3.21 o 
   1   9   2       11.38       14.41      2.49 o 
   2   9   2        5.89        7.48      7.18 o 
   3   9   2       17.63       17.18      8.69 o 
   4   9   2       41.97       31.41     12.22 o 
   5   9   2      734.90      738.53     28.67 o 
   6   9   2      516.58      494.19     22.30 o 
   7   9   2      104.08      108.52     17.31 o 
   8   9   2      207.85      186.59     20.21 o 
   9   9   2       13.33       24.71     15.00 o 
 -10  10   2        2.57       40.42     16.70 o 
  -9  10   2      360.72      340.10     41.96 o 
  -8  10   2       17.73       37.37     13.19 o 
  -7  10   2      258.32      254.62     18.09 o 
  -6  10   2     1240.39     1275.13     37.30 o 
  -5  10   2       94.20       94.59     11.04 o 
  -4  10   2      340.69      299.99      8.68 o 
  -3  10   2      762.91      738.13     18.87 o 
  -2  10   2     1707.74     1763.88     20.94 o 
  -1  10   2        0.32        8.14      4.62 o 
   0  10   2      283.01      277.44     12.85 o 
   1  10   2      101.58       97.75     12.44 o 
   2  10   2       37.89       33.09     11.07 o 
   3  10   2       18.91       21.53      8.59 o 
   4  10   2      608.64      684.96     23.72 o 
   5  10   2        4.01      -11.45     11.45 o 
   6  10   2      249.03      278.21     20.64 o 
   7  10   2       39.51       33.71     20.17 o 
   8  10   2       92.87      117.08     17.00 o 
   9  10   2       11.82       40.65     15.42 o 
 -10  11   2        9.02       -6.34     15.15 o 
  -9  11   2       67.76       72.81     17.62 o 
  -8  11   2      235.05      254.21     24.16 o 
  -7  11   2       43.91       44.51     12.72 o 
  -6  11   2       69.37       75.53     12.35 o 
  -5  11   2      956.01      973.76     39.35 o 
  -4  11   2      849.79      699.17     73.19 o 
  -3  11   2        5.59        8.23      2.92 o 
  -2  11   2      613.90      671.92     13.16 o 
  -1  11   2      939.61      911.45     14.95 o 
   0  11   2       99.15       93.99      9.29 o 
   1  11   2      121.87      141.96      6.87 o 
   2  11   2      216.98      230.43     13.26 o 
   3  11   2      936.91      987.06     31.17 o 
   4  11   2      126.83      109.35     13.46 o 
   5  11   2      469.71      538.77     25.31 o 
   6  11   2      148.24      166.49     20.89 o 
   7  11   2      801.30      846.60     43.72 o 
   8  11   2        1.66      -22.37     22.37 o 
  -9  12   2        2.09      -15.20     15.20 o 
  -8  12   2       12.92        9.54     16.97 o 
  -7  12   2      316.93      381.36     31.97 o 
  -6  12   2       78.27      108.30     20.52 o 
  -5  12   2      357.09      381.16     29.30 o 
  -4  12   2       19.82       31.36     15.70 o 
  -3  12   2       35.76       44.71      3.74 o 
  -2  12   2     1262.73     1176.88     39.42 o 
  -1  12   2       35.69       36.64      4.98 o 
   0  12   2      205.23      225.96      6.64 o 
   1  12   2      411.89      415.48     13.81 o 
   2  12   2      440.16      470.14     21.55 o 
   3  12   2     1075.38     1141.89     43.00 o 
   4  12   2      847.08      888.27     35.23 o 
   5  12   2      509.08      532.56     30.22 o 
   6  12   2       88.37       86.27     16.88 o 
   7  12   2      297.88      340.79     28.26 o 
   8  12   2      176.18      163.83     28.41 o 
  -8  13   2        5.32        1.35     14.61 o 
  -7  13   2       23.39       10.23     14.81 o 
  -6  13   2       89.76       96.97     17.10 o 
  -5  13   2       79.57       64.47     14.43 o 
  -4  13   2       42.11       19.34     16.23 o 
  -3  13   2       24.41       20.71      5.16 o 
  -2  13   2       45.93       41.12      5.68 o 
  -1  13   2      294.81      279.09     14.02 o 
   0  13   2       24.23       14.05      4.13 o 
   1  13   2       16.59       21.90     10.36 o 
   2  13   2       85.08       91.99     15.33 o 
   3  13   2      379.62      417.44     23.21 o 
   4  13   2        0.22       14.86     13.31 o 
   5  13   2      242.05      255.97     22.02 o 
   6  13   2      119.46      146.18     21.46 o 
   7  13   2      125.46      112.06     24.43 o 
  -7  14   2        9.40       13.60     15.74 o 
  -6  14   2        1.11        4.48     14.29 o 
  -5  14   2        8.95       -4.43     14.61 o 
  -4  14   2       12.44       13.76      9.96 o 
  -3  14   2      109.31      109.05      8.54 o 
  -2  14   2        4.56        4.19      5.21 o 
  -1  14   2       66.79       59.86      6.11 o 
   0  14   2       13.22       16.60      5.17 o 
   1  14   2       28.96       24.73      5.86 o 
   2  14   2       18.19       18.33     12.16 o 
   3  14   2      179.69      181.27     18.75 o 
   4  14   2        9.60        2.04     11.72 o 
   5  14   2       60.32       66.91     17.00 o 
   6  14   2        7.84        6.74     18.94 o 
  -6  15   2        9.75        7.42     14.82 o 
  -5  15   2       11.37       13.76     12.96 o 
  -4  15   2        7.40       12.20     15.50 o 
  -3  15   2       12.75       10.21     11.07 o 
  -2  15   2       54.23       53.59      6.38 o 
  -1  15   2      160.85      130.69      9.50 o 
   0  15   2      107.35       99.08     12.32 o 
   1  15   2        2.53      -11.79     11.79 o 
   2  15   2      296.64      264.69     31.23 o 
   3  15   2      185.64      235.22     21.92 o 
   4  15   2       51.00       77.56     20.79 o 
   5  15   2       25.09       31.15     18.24 o 
  -5  16   2       61.47       62.43     16.29 o 
  -4  16   2       23.11       24.09     12.29 o 
  -3  16   2       97.62       86.04     16.50 o 
  -2  16   2      332.57      333.99     21.99 o 
  -1  16   2        8.56       18.32      6.72 o 
   0  16   2       97.92       82.88     13.37 o 
   1  16   2       76.92       62.77     23.12 o 
   2  16   2      684.66      686.13     36.72 o 
   3  16   2        0.78       11.47     12.92 o 
  -2  17   2       67.60       53.04     15.41 o 
  -1  17   2      488.91      455.42     42.23 o 
   0  17   2      246.10      178.35     16.42 o 
   1  17   2       20.83       32.70     14.37 o 
 -13   1   3       34.10       30.76     13.45 o 
 -12   1   3      119.75      118.80     11.40 o 
 -11   1   3       72.70       66.95      9.36 o 
 -10   1   3       20.49       24.33      8.81 o 
  -9   1   3      375.00      428.46     11.34 o 
  -8   1   3      347.96      383.20     15.89 o 
  -7   1   3       18.39       20.88      3.91 o 
  -6   1   3     3900.59     3866.79     59.40 o 
  -5   1   3       43.81       59.03      3.98 o 
  -4   1   3     6774.02     7178.79     62.46 o 
  -3   1   3    25400.06    24514.04    331.29 o 
  -2   1   3       79.75       99.04      1.89 o 
  -1   1   3     1525.59     1590.93     18.84 o 
   0   1   3     2432.74     2434.61     15.22 o 
   1   1   3       21.59       39.58      2.28 o 
   2   1   3     2758.38     2623.43     44.16 o 
   3   1   3      104.21       96.59      4.59 o 
   4   1   3      294.56      290.36      8.19 o 
   5   1   3     1194.96     1196.51     18.50 o 
   6   1   3      829.56      891.86     19.90 o 
   7   1   3       77.94       91.82      7.87 o 
   8   1   3      454.60      439.33     17.02 o 
   9   1   3      897.08      898.61     23.61 o 
  10   1   3      130.14      103.81     13.93 o 
  11   1   3        7.04       -9.74     11.48 o 
 -13   2   3       22.12       59.01     12.24 o 
 -12   2   3      162.69      175.40     12.74 o 
 -11   2   3      273.10      287.57     43.93 o 
 -10   2   3       80.25       85.47      9.59 o 
  -9   2   3     1341.27     1395.47     25.23 o 
  -8   2   3     1698.01     1693.97     41.20 o 
  -7   2   3     1571.11     1532.96     34.12 o 
  -6   2   3      129.49      149.64      9.53 o 
  -5   2   3     5493.07     5327.08     43.88 o 
  -4   2   3     2742.83     2528.73     19.95 o 
  -3   2   3     4180.24     3933.00     28.73 o 
  -2   2   3     9320.19     9146.33     81.16 o 
  -1   2   3    13090.86    12578.75    164.28 o 
   0   2   3     8330.17     8084.91     83.56 o 
   1   2   3        1.82        9.22      3.04 o 
   2   2   3     3340.21     3414.56     27.43 o 
   3   2   3     9002.41     8937.33    122.09 o 
   4   2   3     1330.74     1362.41     15.25 o 
   5   2   3       57.13       65.29      5.72 o 
   6   2   3     1434.41     1443.01     29.76 o 
   7   2   3     2148.86     2150.13     59.70 o 
   8   2   3      157.54      147.91     10.42 o 
   9   2   3      247.23      220.96     17.12 o 
  10   2   3      712.25      687.54     20.41 o 
 -13   3   3      415.16      448.94     22.88 o 
 -12   3   3      270.94      269.40     16.66 o 
 -11   3   3       28.57       55.98     13.93 o 
 -10   3   3      430.52      454.71     13.36 o 
  -9   3   3     1686.34     1755.31     30.18 o 
  -8   3   3      863.22      864.27     16.75 o 
  -7   3   3      786.81      766.64     24.28 o 
  -6   3   3     2292.12     2168.83     29.48 o 
  -5   3   3     3755.92     3677.84     45.04 o 
  -4   3   3      475.09      510.65      8.46 o 
  -3   3   3       15.27       34.63      4.73 o 
  -2   3   3     6032.46     5824.41     54.75 o 
  -1   3   3        8.43       24.94      4.05 o 
   0   3   3     2115.65     1957.38     25.90 o 
   1   3   3      320.99      212.39      4.61 o 
   2   3   3     8547.63     8515.39     76.26 o 
   3   3   3      104.20      139.14      4.27 o 
   4   3   3      791.28      772.04     12.26 o 
   5   3   3      352.98      306.20      9.84 o 
   6   3   3     1467.93     1417.62     36.66 o 
   7   3   3      182.42      171.53      8.43 o 
   8   3   3     1138.91     1169.18     30.86 o 
   9   3   3      591.43      585.43     26.93 o 
  10   3   3       36.36       38.65     10.53 o 
 -13   4   3        4.17        7.81      8.53 o 
 -12   4   3       28.23       45.43     15.16 o 
 -11   4   3      767.62      777.28     27.24 o 
 -10   4   3       47.33       33.82      7.12 o 
  -9   4   3      859.79      879.62     19.21 o 
  -8   4   3     1582.70     1589.17     38.24 o 
  -7   4   3     2035.66     2015.74     56.33 o 
  -6   4   3      252.12      294.69      9.97 o 
  -5   4   3     4017.62     3768.07     48.99 o 
  -4   4   3      497.23      408.30      5.47 o 
  -3   4   3      501.29      427.77     14.97 o 
  -2   4   3      836.91      845.82     15.20 o 
  -1   4   3     3889.15     3614.64     38.82 o 
   0   4   3     6020.94     5672.80     53.05 o 
   1   4   3     3237.50     3395.98     30.71 o 
   2   4   3     6643.15     6723.84     56.27 o 
   3   4   3     1993.34     1751.88     20.73 o 
   4   4   3     2926.21     3171.89     59.13 o 
   5   4   3      357.23      379.80     13.33 o 
   6   4   3      702.70      723.82     14.44 o 
   7   4   3      282.23      309.71     15.86 o 
   8   4   3       95.96      102.13     14.70 o 
   9   4   3       26.44       40.12      8.24 o 
  10   4   3      171.69      153.94     17.28 o 
 -12   5   3       51.17       31.10     13.87 o 
 -11   5   3       15.87       26.43     11.71 o 
 -10   5   3       49.91       63.85     11.81 o 
  -9   5   3      175.07      177.88     11.14 o 
  -8   5   3      163.59      169.74      7.49 o 
  -7   5   3      138.88      120.08      7.47 o 
  -6   5   3      989.73      999.07     23.80 o 
  -5   5   3     1902.08     1933.03     22.62 o 
  -4   5   3      778.86      842.39      9.70 o 
  -3   5   3      580.09      629.45      8.21 o 
  -2   5   3       21.51       17.54      2.50 o 
  -1   5   3     1808.43     1923.25     22.04 o 
   0   5   3     3689.82     3776.19     39.42 o 
   1   5   3      544.41      564.41      7.99 o 
   2   5   3       45.85       40.61      4.18 o 
   3   5   3       36.19       45.78      3.45 o 
   4   5   3       85.66       87.65      2.96 o 
   5   5   3      100.36      114.52      6.33 o 
   6   5   3       10.77        9.50      5.25 o 
   7   5   3      134.54      144.35     11.79 o 
   8   5   3      236.52      227.09     10.66 o 
   9   5   3       14.76       23.55      7.73 o 
  10   5   3       30.81       42.53     11.87 o 
 -12   6   3       15.79       21.69     10.10 o 
 -11   6   3       38.97       62.38     10.60 o 
 -10   6   3      108.67      121.70     10.67 o 
  -9   6   3      122.64      107.59     10.36 o 
  -8   6   3       25.96       22.85      5.22 o 
  -7   6   3       67.67       63.10      9.92 o 
  -6   6   3      468.43      529.50      9.19 o 
  -5   6   3      166.88      162.79      8.84 o 
  -4   6   3        0.85       -3.73      3.73 o 
  -3   6   3        2.59       11.15      3.70 o 
  -2   6   3     1325.57     1498.50     15.58 o 
  -1   6   3     1108.00     1178.02     21.29 o 
   0   6   3        1.83        2.07      2.50 o 
   1   6   3      132.61      143.01      3.00 o 
   2   6   3      813.08      911.83     34.38 o 
   3   6   3      164.79      143.29      5.32 o 
   4   6   3      254.71      249.44     10.11 o 
   5   6   3       35.77       33.92      4.26 o 
   6   6   3      156.01      151.07      7.82 o 
   7   6   3      341.96      312.25     14.52 o 
   8   6   3        1.91        5.72      7.23 o 
   9   6   3       26.40        6.30     20.16 o 
  10   6   3       10.02       12.82     16.39 o 
 -12   7   3      198.65      188.76     25.15 o 
 -11   7   3        0.69        0.98      8.69 o 
 -10   7   3      211.12      231.55     12.94 o 
  -9   7   3      254.15      204.07     24.97 o 
  -8   7   3      446.70      433.38     20.24 o 
  -7   7   3      100.42       92.80      4.34 o 
  -6   7   3     1282.23     1257.42     22.93 o 
  -5   7   3       82.26       77.42      4.52 o 
  -4   7   3       35.88       55.16      9.19 o 
  -3   7   3       96.20       68.71      6.77 o 
  -2   7   3     4723.99     4510.45     43.41 o 
  -1   7   3     1713.71     1678.41     18.86 o 
   0   7   3     1159.95     1357.24     12.32 o 
   1   7   3      414.44      344.23      9.15 o 
   2   7   3     2255.86     2253.07     37.99 o 
   3   7   3       21.64       23.40      6.16 o 
   4   7   3      128.70      136.93     10.64 o 
   5   7   3      930.15      991.47     26.75 o 
   6   7   3      604.68      562.30     38.25 o 
   7   7   3        7.23        7.43      4.94 o 
   8   7   3       17.45       47.11     12.70 o 
   9   7   3       79.96       67.95     17.34 o 
 -11   8   3      837.07      922.11     79.35 o 
 -10   8   3       32.37       32.63      5.74 o 
  -9   8   3        9.18       12.93      6.18 o 
  -8   8   3      401.09      391.36     21.51 o 
  -7   8   3     1676.67     1647.22     45.99 o 
  -6   8   3        1.85        3.08      3.82 o 
  -5   8   3     2411.28     2199.53     32.54 o 
  -4   8   3     7084.87     7160.28    141.96 o 
  -3   8   3     1564.92     1557.84     16.43 o 
  -2   8   3     1365.64     1406.52     25.75 o 
  -1   8   3     5042.46     4703.81     47.43 o 
   0   8   3     2209.01     2245.89     21.18 o 
   1   8   3        1.39        7.78      3.51 o 
   2   8   3     1913.36     1860.54     35.16 o 
   3   8   3      117.01      120.95     10.44 o 
   4   8   3     2206.20     2196.83     77.59 o 
   5   8   3        4.46       -6.02      8.42 o 
   6   8   3      220.64      219.94     15.17 o 
   7   8   3     1608.70     1665.73     42.74 o 
   8   8   3      468.69      521.13     28.38 o 
   9   8   3       12.99       11.98     20.00 o 
 -11   9   3        0.73       13.60     13.34 o 
 -10   9   3      154.19      192.40     19.48 o 
  -9   9   3      651.06      738.34     26.26 o 
  -8   9   3      426.19      440.01     22.20 o 
  -7   9   3      183.96      139.09     20.49 o 
  -6   9   3     1852.95     1726.58     72.84 o 
  -5   9   3     1412.70     1395.04     13.07 o 
  -4   9   3        9.00       15.41      5.06 o 
  -3   9   3     2128.08     2092.88     26.61 o 
  -2   9   3     8228.36     8103.90     98.53 o 
  -1   9   3      308.75      285.64      7.96 o 
   0   9   3      253.65      270.33      8.03 o 
   1   9   3      533.19      536.62      5.22 o 
   2   9   3     1958.83     1982.55     65.35 o 
   3   9   3       72.84       71.17     11.40 o 
   4   9   3       73.48       63.51     10.91 o 
   5   9   3      425.44      430.57     24.18 o 
   6   9   3     1467.62     1430.59     43.48 o 
   7   9   3       90.04      105.53     14.83 o 
   8   9   3      146.07      170.65     23.38 o 
   9   9   3      362.70      256.85     50.90 o 
 -11  10   3       35.43       32.18     21.29 o 
 -10  10   3      122.24      112.95     19.56 o 
  -9  10   3      211.16      204.80     23.43 o 
  -8  10   3      274.32      326.99     31.96 o 
  -7  10   3      127.92      130.49     14.73 o 
  -6  10   3       26.43       26.53      9.49 o 
  -5  10   3      407.86      368.41     20.03 o 
  -4  10   3     1066.08     1036.79     18.67 o 
  -3  10   3      733.58      742.48     14.39 o 
  -2  10   3       11.99       22.01      4.10 o 
  -1  10   3      209.37      192.75      7.06 o 
   0  10   3      556.03      594.40     13.79 o 
   1  10   3      546.77      562.33     14.59 o 
   2  10   3      633.74      650.99     19.75 o 
   3  10   3     2432.42     2517.26     54.90 o 
   4  10   3       36.32       37.81     12.66 o 
   5  10   3      205.69      198.97     19.93 o 
   6  10   3       89.08       81.42     17.67 o 
   7  10   3      223.60      251.88     26.56 o 
   8  10   3       55.47       52.49     15.26 o 
 -10  11   3       25.99        9.84     16.60 o 
  -9  11   3       12.68       31.40     28.78 o 
  -8  11   3        0.01        4.45     12.72 o 
  -7  11   3       44.65       54.94     12.55 o 
  -6  11   3       49.01       53.98     11.22 o 
  -5  11   3      427.33      363.01     29.01 o 
  -4  11   3      155.21      127.41      7.69 o 
  -3  11   3      187.53      221.88      6.15 o 
  -2  11   3      147.61      144.28      9.84 o 
  -1  11   3      197.18      188.22     11.73 o 
   0  11   3     1141.99     1106.95     29.44 o 
   1  11   3       12.42       17.72      4.97 o 
   2  11   3        1.97       -8.66      8.66 o 
   3  11   3       20.59       24.11     10.03 o 
   4  11   3        4.67      -12.30     12.30 o 
   5  11   3      102.33      104.11     17.87 o 
   6  11   3       19.50       48.99     18.48 o 
   7  11   3       11.63       17.87     19.75 o 
   8  11   3        0.19       23.91     22.76 o 
  -9  12   3        1.87      -13.87     16.20 o 
  -8  12   3       63.76       84.75     16.60 o 
  -7  12   3      523.11      546.67     26.25 o 
  -6  12   3      197.22      197.53     16.92 o 
  -5  12   3      312.18      354.41     24.92 o 
  -4  12   3      640.42      592.95     26.25 o 
  -3  12   3      174.15      150.25      8.86 o 
  -2  12   3      297.06      344.04     12.43 o 
  -1  12   3      764.12      759.48     13.62 o 
   0  12   3      320.33      318.03      8.07 o 
   1  12   3      108.99      116.60      5.90 o 
   2  12   3      229.29      240.62     17.38 o 
   3  12   3      202.80      217.67     21.06 o 
   4  12   3       28.16        0.88     13.22 o 
   5  12   3        0.23       -6.22     12.99 o 
   6  12   3      104.24      123.18     21.33 o 
   7  12   3      101.33       84.06     20.12 o 
  -9  13   3      361.17      309.19     28.46 o 
  -8  13   3        6.29        1.22     17.08 o 
  -7  13   3      438.22      462.80     35.61 o 
  -6  13   3      620.39      638.29     30.98 o 
  -5  13   3       45.29       65.90     15.52 o 
  -4  13   3      266.89      221.69     11.55 o 
  -3  13   3      490.03      507.73     21.78 o 
  -2  13   3      992.97     1058.40     18.42 o 
  -1  13   3      382.05      373.49     13.59 o 
   0  13   3       46.53       42.74      4.46 o 
   1  13   3      387.52      396.16     27.07 o 
   2  13   3     2402.99     2404.58     60.60 o 
   3  13   3       47.21       50.71     14.68 o 
   4  13   3      244.29      346.86     35.37 o 
   5  13   3      208.56      253.43     22.93 o 
   6  13   3       78.49      104.28     22.38 o 
  -8  14   3      352.62      348.87     28.44 o 
  -7  14   3      441.65      481.79     29.05 o 
  -6  14   3        6.75      -12.42     15.26 o 
  -5  14   3      280.00      347.98     22.52 o 
  -4  14   3      395.89      419.52     22.28 o 
  -3  14   3      278.13      260.77     12.28 o 
  -2  14   3       32.68       41.50      6.14 o 
  -1  14   3      502.48      532.76     13.52 o 
   0  14   3      605.36      592.67     17.42 o 
   1  14   3       51.42       41.43     12.69 o 
   2  14   3      243.93      232.32     19.54 o 
   3  14   3      559.20      660.16     36.57 o 
   4  14   3      133.90      175.67     22.50 o 
   5  14   3        9.01       27.11     15.43 o 
  -7  15   3       92.08       75.78     26.21 o 
  -6  15   3      166.61      176.59     37.38 o 
  -5  15   3      136.47      126.58     20.87 o 
  -4  15   3       35.16       16.75     12.66 o 
  -3  15   3      188.13      206.78     15.42 o 
  -2  15   3      680.19      728.36     16.90 o 
  -1  15   3        1.39        3.87      8.76 o 
   0  15   3        0.83        3.99     10.14 o 
   1  15   3      383.88      393.78     28.57 o 
   2  15   3      344.88      353.83     34.80 o 
   3  15   3       17.02       18.05     14.96 o 
   4  15   3       63.72       70.60     29.94 o 
  -5  16   3       74.98       56.52     19.12 o 
  -4  16   3      131.49      160.44     22.26 o 
  -3  16   3       11.10       10.61     13.17 o 
  -2  16   3       28.29       19.26     13.65 o 
  -1  16   3      195.86      179.30     16.07 o 
   0  16   3       34.47       21.54     12.95 o 
   1  16   3       49.28       49.29     16.00 o 
   2  16   3       12.94       10.20     12.09 o 
   3  16   3       54.47       57.64     17.59 o 
  -2  17   3       17.01       35.52     31.44 o 
  -1  17   3       13.47       57.57     32.25 o 
   0  17   3       19.26       23.54     12.34 o 
 -13   0   4      368.75      330.29     25.98 o 
 -12   0   4      863.66      803.76     34.47 o 
 -11   0   4        8.74       21.61      9.31 o 
 -10   0   4      386.40      413.78     23.54 o 
  -9   0   4     5100.69     5052.58    119.26 o 
  -8   0   4     7537.53     7051.96    179.61 o 
  -7   0   4     6130.95     6087.97    133.22 o 
  -6   0   4     1207.34     1082.65     14.82 o 
  -5   0   4    34466.56    33188.78    718.92 o 
  -4   0   4      626.61      581.17      9.27 o 
  -3   0   4     2157.58     2225.62     22.46 o 
  -2   0   4    10829.58    10515.62    220.47 o 
  -1   0   4       27.06       26.72      4.18 o 
   0   0   4       32.39       35.36      9.87 o 
   1   0   4     5384.50     5160.94     97.94 o 
   2   0   4     5461.17     4788.36    100.00 o 
   3   0   4      443.94      372.88     11.00 o 
   4   0   4      494.38      664.57     36.45 o 
   5   0   4       94.35       65.02      7.49 o 
   6   0   4     1047.45     1013.18     61.16 o 
   7   0   4      464.54      522.77     21.65 o 
   8   0   4     1105.26     1177.52     43.80 o 
   9   0   4      173.01      187.02     19.18 o 
  10   0   4       82.24       70.22     30.01 o 
 -13   1   4       20.97        5.02      9.26 o 
 -12   1   4       25.84       36.06      8.84 o 
 -11   1   4      941.70      931.78     21.47 o 
 -10   1   4       88.49       95.34      9.44 o 
  -9   1   4     1327.73     1342.25     23.16 o 
  -8   1   4     1255.73     1323.08     23.42 o 
  -7   1   4     2696.13     2578.09     40.75 o 
  -6   1   4       24.01       19.89      3.41 o 
  -5   1   4      358.76      323.79      7.39 o 
  -4   1   4      428.62      293.00     10.90 o 
  -3   1   4     4970.03     4784.19     53.57 o 
  -2   1   4     4587.14     4169.04    249.98 o 
  -1   1   4     2226.49     2015.70     33.69 o 
   0   1   4     2849.61     2578.67     16.21 o 
   1   1   4     2585.75     2570.28     33.90 o 
   2   1   4      726.27      720.12      8.69 o 
   3   1   4     1475.88     1387.78     18.25 o 
   4   1   4     1571.66     1563.46     25.86 o 
   5   1   4      404.35      373.88     11.81 o 
   6   1   4       16.75       13.13      5.34 o 
   7   1   4      160.02      183.60     11.28 o 
   8   1   4       45.17       42.04      8.00 o 
   9   1   4      138.22       93.41     12.25 o 
  10   1   4      154.25      161.04     14.89 o 
 -13   2   4       93.19       70.74     13.66 o 
 -12   2   4       22.37       22.10      9.20 o 
 -11   2   4        0.15       -1.87      6.04 o 
 -10   2   4        0.76       11.50      5.80 o 
  -9   2   4      848.04      856.44     15.60 o 
  -8   2   4      557.70      548.91     19.33 o 
  -7   2   4      162.31      204.63      7.63 o 
  -6   2   4     4322.39     4462.87     44.21 o 
  -5   2   4     1226.98     1188.57     30.15 o 
  -4   2   4     2485.42     2439.67     27.29 o 
  -3   2   4       13.46       22.62      2.27 o 
  -2   2   4      761.75      745.83     12.73 o 
  -1   2   4     3128.58     3084.38     57.80 o 
   0   2   4      631.55      643.28      6.70 o 
   1   2   4     2089.60     1961.22     21.92 o 
   2   2   4     6790.04     6926.38    112.90 o 
   3   2   4       63.28       93.94     10.69 o 
   4   2   4       26.17       41.02      4.59 o 
   5   2   4       28.92       27.92      6.79 o 
   6   2   4       41.41       43.30      6.66 o 
   7   2   4       67.55       72.74      7.49 o 
   8   2   4       12.62        8.64      8.03 o 
   9   2   4       51.91       46.97      8.64 o 
  10   2   4       33.74       62.37     12.64 o 
 -13   3   4       46.22       53.40     20.53 o 
 -12   3   4       13.58       12.54      8.42 o 
 -11   3   4       34.35       36.22      8.24 o 
 -10   3   4      338.54      348.60     23.09 o 
  -9   3   4      119.18      124.14      7.25 o 
  -8   3   4       79.82       99.41      9.53 o 
  -7   3   4      178.80      187.77      6.96 o 
  -6   3   4       27.85       24.75      4.43 o 
  -5   3   4     1086.24     1251.58     16.84 o 
  -4   3   4     1420.12     1384.80     10.56 o 
  -3   3   4        9.04        7.53      2.43 o 
  -2   3   4      141.28      145.07      5.69 o 
  -1   3   4      253.41      277.44      6.48 o 
   0   3   4       60.86       55.82      3.65 o 
   1   3   4      145.67      149.72      3.82 o 
   2   3   4      789.88      824.31     17.07 o 
   3   3   4       72.56       69.33      3.97 o 
   4   3   4      147.32      163.62      5.55 o 
   5   3   4       30.17       17.31      5.22 o 
   6   3   4        0.04       -3.95      4.80 o 
   7   3   4      350.99      369.42     13.18 o 
   8   3   4       37.35       36.08      9.33 o 
   9   3   4        7.77        8.02     10.20 o 
  10   3   4       91.37       64.90     17.16 o 
 -13   4   4      448.40      453.28     18.26 o 
 -12   4   4      225.21      242.87     13.68 o 
 -11   4   4       25.57       45.62     11.70 o 
 -10   4   4      853.68      855.17     19.91 o 
  -9   4   4      870.13      922.68     18.45 o 
  -8   4   4      178.04      170.97      8.43 o 
  -7   4   4      733.03      775.14     13.58 o 
  -6   4   4      757.52      716.77     14.44 o 
  -5   4   4     2232.38     2076.26     19.33 o 
  -4   4   4     1052.96     1048.07     17.56 o 
  -3   4   4     2198.87     2178.94     16.15 o 
  -2   4   4    13673.80    13669.62    169.13 o 
  -1   4   4     1966.57     1836.88     15.44 o 
   0   4   4     2134.26     2190.92     26.22 o 
   1   4   4      897.32      881.80     16.67 o 
   2   4   4     9187.29     9513.79    135.31 o 
   3   4   4       14.91       26.29      4.03 o 
   4   4   4        9.19       13.07      3.16 o 
   5   4   4     2139.92     2132.67     50.05 o 
   6   4   4      772.04      822.05     14.91 o 
   7   4   4       36.22       36.19      6.72 o 
   8   4   4       35.40       49.44      7.46 o 
   9   4   4      210.79      187.28     13.97 o 
  10   4   4       89.84       84.12     12.65 o 
 -13   5   4       44.47       25.58     15.53 o 
 -12   5   4      198.47      192.96     14.31 o 
 -11   5   4      650.62      696.33     23.34 o 
 -10   5   4      240.49      229.13     15.35 o 
  -9   5   4       12.36       18.88      7.79 o 
  -8   5   4      390.89      367.69     12.02 o 
  -7   5   4     2970.95     2945.44     36.65 o 
  -6   5   4      403.07      446.60     13.69 o 
  -5   5   4     2425.55     2395.06     32.01 o 
  -4   5   4     3940.07     3796.73     37.98 o 
  -3   5   4    11685.25    11463.21    122.38 o 
  -2   5   4        0.53        5.23      2.44 o 
  -1   5   4     4060.76     4121.62     43.10 o 
   0   5   4    18767.45    18647.63    238.93 o 
   1   5   4      470.56      413.52      5.71 o 
   2   5   4      902.78      929.86     12.45 o 
   3   5   4     4937.83     4856.35     71.21 o 
   4   5   4     2014.67     1972.91     19.02 o 
   5   5   4        1.73       11.56      5.23 o 
   6   5   4      784.49      767.86     19.40 o 
   7   5   4      920.68      993.60     30.76 o 
   8   5   4       25.46       31.60      6.77 o 
   9   5   4       48.23       43.45     14.49 o 
 -12   6   4      715.27      706.27     54.29 o 
 -11   6   4        0.20        7.45     11.31 o 
 -10   6   4      292.02      288.72     15.75 o 
  -9   6   4     2039.32     1994.70     38.98 o 
  -8   6   4     1591.15     1493.83     50.81 o 
  -7   6   4       79.58       81.48      5.78 o 
  -6   6   4     3796.21     3619.71     36.33 o 
  -5   6   4     4742.53     4575.13     49.53 o 
  -4   6   4     1535.37     1517.67     17.65 o 
  -3   6   4     2657.16     2706.92     23.24 o 
  -2   6   4    11163.26    10820.17    129.48 o 
  -1   6   4     1150.96      988.54      9.80 o 
   0   6   4      103.15      104.10      2.98 o 
   1   6   4     1618.99     1613.19     23.16 o 
   2   6   4     4440.07     4482.36     37.42 o 
   3   6   4      192.94      191.25      7.94 o 
   4   6   4       51.00       40.80      6.92 o 
   5   6   4     2143.50     2108.16     47.04 o 
   6   6   4     1084.75     1090.13     18.68 o 
   7   6   4       14.76       11.65      5.07 o 
   8   6   4      121.48      119.28     16.01 o 
   9   6   4      289.15      232.95     43.25 o 
 -12   7   4        2.47        1.82     14.84 o 
 -11   7   4       36.09       35.38     11.43 o 
 -10   7   4      242.01      235.44     21.14 o 
  -9   7   4      190.23      199.49      9.37 o 
  -8   7   4      278.99      284.64     11.26 o 
  -7   7   4     2233.15     2187.43     45.71 o 
  -6   7   4        3.61        9.48      4.24 o 
  -5   7   4      141.86      109.32     10.07 o 
  -4   7   4     3188.12     3335.43     37.32 o 
  -3   7   4      839.18      753.77      9.15 o 
  -2   7   4       77.12       57.07      3.97 o 
  -1   7   4     1983.50     2022.99     20.62 o 
   0   7   4     4968.54     4901.88     59.84 o 
   1   7   4       37.58       40.90      1.95 o 
   2   7   4     1429.09     1640.04     37.68 o 
   3   7   4     1188.30     1174.54     24.20 o 
   4   7   4       55.98       61.64      8.69 o 
   5   7   4       24.38       18.76      3.96 o 
   6   7   4       39.51       46.14      5.33 o 
   7   7   4       77.44       58.04     11.46 o 
   8   7   4      138.96      146.81     19.43 o 
   9   7   4        2.57        9.41     15.00 o 
 -12   8   4        4.08       11.83     16.77 o 
 -11   8   4       85.88       73.04     16.45 o 
 -10   8   4        3.65        0.08      5.08 o 
  -9   8   4       90.49       83.20      4.89 o 
  -8   8   4       57.82       52.58      6.80 o 
  -7   8   4       27.26       23.51      3.87 o 
  -6   8   4       21.84       24.87      6.53 o 
  -5   8   4      203.61      201.52      4.83 o 
  -4   8   4       55.19       53.01      4.58 o 
  -3   8   4      403.95      383.41      8.22 o 
  -2   8   4       21.59       48.12      5.36 o 
  -1   8   4      448.55      511.26      8.04 o 
   0   8   4      288.63      296.76     13.98 o 
   1   8   4      122.08      126.60      2.65 o 
   2   8   4        1.76       21.46      8.52 o 
   3   8   4       54.59       59.23      9.81 o 
   4   8   4        9.80       27.75      9.02 o 
   5   8   4        3.06        9.79     10.51 o 
   6   8   4       56.10       65.20     18.18 o 
   7   8   4        5.78        7.50     12.72 o 
   8   8   4       74.63       46.02     17.27 o 
   9   8   4      117.85      109.25     24.17 o 
 -11   9   4       69.29       69.62     15.22 o 
 -10   9   4       56.90       64.08     13.16 o 
  -9   9   4       17.97       13.58      8.16 o 
  -8   9   4       21.39       21.42      5.13 o 
  -7   9   4      509.61      444.46     12.79 o 
  -6   9   4       16.46        8.28      3.85 o 
  -5   9   4      104.66      108.70      7.36 o 
  -4   9   4      499.28      535.34     31.53 o 
  -3   9   4       38.79       40.04      4.83 o 
  -2   9   4       19.91       24.35      4.32 o 
  -1   9   4        6.10       21.14      8.52 o 
   0   9   4      732.84      713.09     19.98 o 
   1   9   4     1301.19     1357.22     29.69 o 
   2   9   4      275.03      277.67     29.53 o 
   3   9   4       23.44       22.09     10.33 o 
   4   9   4       36.22       25.05     10.52 o 
   5   9   4      123.07      145.22     18.15 o 
   6   9   4       10.55       16.73     12.85 o 
   7   9   4        8.81        1.82     10.75 o 
   8   9   4       20.54        9.45     14.93 o 
 -11  10   4        7.99       30.62     22.61 o 
 -10  10   4      126.15      102.36     18.44 o 
  -9  10   4      225.25      248.28     23.88 o 
  -8  10   4      262.25      265.74     25.03 o 
  -7  10   4       15.43       13.07      4.61 o 
  -6  10   4     1178.06     1109.95     33.94 o 
  -5  10   4      775.04      776.80     17.78 o 
  -4  10   4      345.02      370.30     11.93 o 
  -3  10   4     1113.97     1155.92     17.36 o 
  -2  10   4     6079.04     6025.83     75.03 o 
  -1  10   4      623.65      633.93     10.17 o 
   0  10   4      242.76      244.91     14.13 o 
   1  10   4     1689.33     1720.84     31.08 o 
   2  10   4     2424.36     2474.81     47.61 o 
   3  10   4     1588.95     1615.46     49.90 o 
   4  10   4        1.09       10.76     14.02 o 
   5  10   4      450.51      494.30     25.69 o 
   6  10   4       74.30       76.97     20.45 o 
   7  10   4        0.91       -3.55     13.90 o 
   8  10   4        1.42       -3.17     14.14 o 
 -10  11   4      141.64      164.76     22.04 o 
  -9  11   4       34.09       19.19     13.43 o 
  -8  11   4      252.05      289.04     29.44 o 
  -7  11   4      560.39      596.34     27.97 o 
  -6  11   4       10.92       11.68      4.27 o 
  -5  11   4      425.37      418.00      9.90 o 
  -4  11   4     2390.45     2465.09     36.32 o 
  -3  11   4      807.80      848.69     20.81 o 
  -2  11   4      412.85      430.67     12.49 o 
  -1  11   4     1718.15     1680.97     20.19 o 
   0  11   4      358.62      394.78     12.50 o 
   1  11   4       64.21       71.92      4.95 o 
   2  11   4      339.62      291.60     30.00 o 
   3  11   4      582.88      625.83     25.39 o 
   4  11   4      323.66      341.28     28.20 o 
   5  11   4        1.38        2.74     13.23 o 
   6  11   4      270.92      266.78     27.10 o 
   7  11   4      597.18      639.59     49.68 o 
 -10  12   4       64.77       67.91     19.08 o 
  -9  12   4      425.62      440.45     29.03 o 
  -8  12   4      203.81      246.58     23.85 o 
  -7  12   4      394.18      426.15     25.37 o 
  -6  12   4      415.38      436.37     20.88 o 
  -5  12   4      476.84      521.10     34.95 o 
  -4  12   4        3.37       16.34      8.31 o 
  -3  12   4      897.57      881.47     18.39 o 
  -2  12   4     1627.07     1688.47     26.16 o 
  -1  12   4      380.23      379.58     10.20 o 
   0  12   4      167.92      174.90      8.94 o 
   1  12   4     1719.95     1732.85     38.66 o 
   2  12   4     1389.43     1449.10     40.90 o 
   3  12   4        6.52       18.63     12.77 o 
   4  12   4      595.51      625.83     29.37 o 
   5  12   4      685.59      818.65     40.86 o 
   6  12   4      251.70      239.92     24.79 o 
  -9  13   4        5.12       28.78     15.93 o 
  -8  13   4      234.75      212.31     21.73 o 
  -7  13   4       40.22       60.42     24.06 o 
  -6  13   4       49.02       40.15     13.89 o 
  -5  13   4      141.94      103.39      7.03 o 
  -4  13   4      376.47      428.15     12.67 o 
  -3  13   4       12.34       24.83      5.08 o 
  -2  13   4       35.49       24.46      6.63 o 
  -1  13   4       10.37       17.23      6.02 o 
   0  13   4       39.87       45.37      7.91 o 
   1  13   4      118.32      167.53     16.83 o 
   2  13   4       25.08       24.90     12.37 o 
   3  13   4      146.59      193.05     24.72 o 
   4  13   4      100.02      109.38     19.70 o 
   5  13   4       46.05       49.92     16.49 o 
   6  13   4       33.06       33.44     17.28 o 
  -8  14   4        0.28       10.67     18.30 o 
  -7  14   4      136.86      144.55     21.04 o 
  -6  14   4       76.01       95.11     33.48 o 
  -5  14   4       51.21       40.45     12.02 o 
  -4  14   4        5.17       15.23      8.67 o 
  -3  14   4        0.68        8.33      5.14 o 
  -2  14   4        2.71        1.61      8.37 o 
  -1  14   4        3.09        0.27      4.53 o 
   0  14   4        5.46        3.60      9.02 o 
   1  14   4        2.55        7.34     15.02 o 
   2  14   4      361.52      414.25     25.59 o 
   3  14   4        2.58       17.43     14.54 o 
   4  14   4       20.88       -1.03     19.78 o 
   5  14   4        4.54       -6.13     14.82 o 
  -7  15   4      223.89      195.25     21.95 o 
  -6  15   4       66.00       74.78     15.65 o 
  -5  15   4        0.42       18.46     11.82 o 
  -4  15   4       20.57       37.44     11.61 o 
  -3  15   4      135.62      129.36     10.07 o 
  -2  15   4        0.03       -4.67      6.54 o 
  -1  15   4        3.28       -5.91      7.36 o 
   0  15   4      257.66      214.68     21.92 o 
   1  15   4       47.69       26.16     20.06 o 
   2  15   4       26.43       46.36     15.16 o 
   3  15   4      149.89      140.84     19.53 o 
   4  15   4       39.61       50.57     17.11 o 
  -5  16   4      172.58      194.23     22.78 o 
  -4  16   4       76.10       63.32     17.62 o 
  -3  16   4       88.93       68.22     14.74 o 
  -2  16   4      297.44      273.15     29.24 o 
  -1  16   4       50.89       62.74     13.96 o 
   0  16   4        0.88        8.35     15.16 o 
   1  16   4      185.46      218.22     25.07 o 
   2  16   4      192.70      129.82     23.48 o 
 -13   1   5       17.94       21.16     12.94 o 
 -12   1   5       73.83       77.80      9.67 o 
 -11   1   5       76.72       95.56      8.10 o 
 -10   1   5       23.08       20.11      6.50 o 
  -9   1   5     3297.27     3281.16     53.14 o 
  -8   1   5      375.04      368.69      9.07 o 
  -7   1   5      574.13      607.24      8.99 o 
  -6   1   5     1727.07     1598.51     16.44 o 
  -5   1   5     6728.72     6836.90     70.20 o 
  -4   1   5     1391.62     1621.55     17.76 o 
  -3   1   5     3702.67     3779.52    159.19 o 
  -2   1   5      134.25      117.74      2.65 o 
  -1   1   5        5.70       10.05      1.47 o 
   0   1   5        0.55        8.19      2.68 o 
   1   1   5       52.72       37.76      3.04 o 
   2   1   5     1598.22     1439.46     29.12 o 
   3   1   5      326.18      337.53      7.23 o 
   4   1   5      435.79      514.63     19.05 o 
   5   1   5      186.51      177.36      9.06 o 
   6   1   5     1015.69     1040.42     25.83 o 
   7   1   5      241.07      270.78     15.84 o 
   8   1   5      376.32      362.25     14.72 o 
   9   1   5        6.76       -6.51      9.51 o 
 -13   2   5       99.90      125.32     13.63 o 
 -12   2   5      124.94      115.95     14.58 o 
 -11   2   5      488.41      481.71     14.42 o 
 -10   2   5      487.08      499.36     13.85 o 
  -9   2   5       20.98       14.72      4.97 o 
  -8   2   5      151.30      168.05     12.23 o 
  -7   2   5     5516.85     5498.81     58.22 o 
  -6   2   5       48.88       21.44      4.78 o 
  -5   2   5        0.36        4.92      2.90 o 
  -4   2   5     3523.10     3407.37     29.23 o 
  -3   2   5      608.29      499.06      9.11 o 
  -2   2   5     1098.83     1193.31     21.48 o 
  -1   2   5       28.19       26.56      4.45 o 
   0   2   5     2565.18     2334.64     17.43 o 
   1   2   5     3039.01     2874.26     30.50 o 
   2   2   5       58.22       59.80      3.58 o 
   3   2   5     1003.69      958.90     21.49 o 
   4   2   5     1729.82     1679.10     27.58 o 
   5   2   5      836.15      831.13     20.65 o 
   6   2   5      106.93      120.13      9.62 o 
   7   2   5      229.61      232.86     16.39 o 
   8   2   5      332.54      305.94     27.00 o 
   9   2   5       49.26       43.41     11.51 o 
 -13   3   5      211.91      220.13     14.53 o 
 -12   3   5      668.83      710.38     21.16 o 
 -11   3   5        6.82       15.71      6.25 o 
 -10   3   5      259.11      287.00     13.06 o 
  -9   3   5     3126.99     3183.85     46.10 o 
  -8   3   5     1101.56     1094.32     26.62 o 
  -7   3   5      343.40      340.75     14.15 o 
  -6   3   5     1842.44     1793.82     18.64 o 
  -5   3   5     7751.62     7574.92     76.90 o 
  -4   3   5     3663.70     3581.27     35.35 o 
  -3   3   5      767.81      725.71      9.21 o 
  -2   3   5     9086.20     8710.60    106.98 o 
  -1   3   5      660.19      451.42      7.54 o 
   0   3   5     3408.28     3577.39     29.08 o 
   1   3   5    11507.80    11756.69    120.04 o 
   2   3   5     5906.34     5624.92     62.97 o 
   3   3   5     1250.76     1171.16     13.94 o 
   4   3   5       12.57       14.85      5.10 o 
   5   3   5     2242.46     2254.56     43.05 o 
   6   3   5      826.36      865.23     18.41 o 
   7   3   5       10.05        7.22      6.52 o 
   8   3   5      158.41      148.85     10.79 o 
   9   3   5      268.08      280.19     28.59 o 
 -13   4   5      121.59      108.97     15.57 o 
 -12   4   5        9.21        2.84      9.06 o 
 -11   4   5      160.97      157.55     11.77 o 
 -10   4   5       53.85       54.08      8.08 o 
  -9   4   5       21.10       14.86      7.72 o 
  -8   4   5       17.65       25.63      5.41 o 
  -7   4   5     1938.74     1892.50     30.02 o 
  -6   4   5      158.34      133.05      5.97 o 
  -5   4   5     1888.76     1975.05     29.31 o 
  -4   4   5      192.90      166.72      6.88 o 
  -3   4   5     7005.19     6846.17     60.97 o 
  -2   4   5     2405.07     2426.47     27.06 o 
  -1   4   5     3477.45     3544.65     29.08 o 
   0   4   5    13607.14    13615.75    172.90 o 
   1   4   5     1795.75     1579.81     13.21 o 
   2   4   5      358.14      378.61      8.68 o 
   3   4   5     3850.89     3871.11     49.66 o 
   4   4   5     1136.64     1088.52     26.05 o 
   5   4   5      181.08      160.88     14.57 o 
   6   4   5      237.93      248.77      9.91 o 
   7   4   5       32.75       42.38      8.24 o 
   8   4   5      124.23      130.03     10.57 o 
   9   4   5       32.19       11.98      8.65 o 
 -13   5   5        4.62        3.64     11.88 o 
 -12   5   5        5.97        8.06      9.70 o 
 -11   5   5        4.96        7.76      9.14 o 
 -10   5   5        2.57       -1.16      7.66 o 
  -9   5   5      451.25      450.33     13.91 o 
  -8   5   5     1223.86     1235.58     20.44 o 
  -7   5   5        2.82       14.27      4.32 o 
  -6   5   5      890.34      858.62     20.66 o 
  -5   5   5     3320.49     3360.30     41.17 o 
  -4   5   5     1933.37     1944.02     21.72 o 
  -3   5   5      210.68      232.33      6.31 o 
  -2   5   5      462.74      456.75      7.99 o 
  -1   5   5      888.96      882.93     15.44 o 
   0   5   5      488.45      564.17      6.52 o 
   1   5   5      114.67      135.68      5.29 o 
   2   5   5      920.06      899.83     36.89 o 
   3   5   5      846.87      847.44     10.85 o 
   4   5   5       56.11       53.84      6.42 o 
   5   5   5      140.06      113.66      7.79 o 
   6   5   5       98.43      104.65      7.94 o 
   7   5   5        9.57        5.49      6.66 o 
   8   5   5       54.33       65.44     11.38 o 
   9   5   5       97.48       71.14     12.27 o 
 -13   6   5       58.35       61.72     12.00 o 
 -12   6   5       18.32        6.01      8.62 o 
 -11   6   5      336.44      320.35     20.21 o 
 -10   6   5      133.69      136.71     27.21 o 
  -9   6   5       54.41       68.28     17.85 o 
  -8   6   5       82.93       82.40      6.00 o 
  -7   6   5       16.76       23.87      4.19 o 
  -6   6   5     1419.65     1512.38     18.67 o 
  -5   6   5      357.77      354.41     14.08 o 
  -4   6   5        8.28        7.26      5.01 o 
  -3   6   5        6.24       21.73      4.01 o 
  -2   6   5      514.38      514.80      9.71 o 
  -1   6   5       75.92      108.65      5.89 o 
   0   6   5        0.93        5.63      2.62 o 
   1   6   5      345.23      401.65      9.79 o 
   2   6   5       98.84       94.80      9.63 o 
   3   6   5        3.08       -1.17      2.89 o 
   4   6   5        8.21       10.13      5.46 o 
   5   6   5        6.87        8.81      3.92 o 
   6   6   5      155.75      133.16     10.39 o 
   7   6   5        2.44        2.80      4.93 o 
   8   6   5       49.42       70.56     17.34 o 
   9   6   5       28.47       14.53     13.87 o 
 -12   7   5      102.86       77.90     11.29 o 
 -11   7   5        7.60       13.85      5.84 o 
 -10   7   5        5.59        8.81      6.88 o 
  -9   7   5      421.75      440.23     19.26 o 
  -8   7   5      362.23      340.65     16.35 o 
  -7   7   5       36.10       39.60      5.16 o 
  -6   7   5      626.06      563.42     23.35 o 
  -5   7   5      362.47      308.79     12.12 o 
  -4   7   5      345.64      322.82     10.48 o 
  -3   7   5      555.29      517.25     15.79 o 
  -2   7   5     5116.88     4907.11     52.56 o 
  -1   7   5     1566.55     1454.12     29.58 o 
   0   7   5      952.61      912.79     14.66 o 
   1   7   5     1395.79     1409.62     18.36 o 
   2   7   5     1718.48     1665.03     19.89 o 
   3   7   5        3.82        4.79      2.52 o 
   4   7   5        9.96        8.81      5.20 o 
   5   7   5     1251.70     1274.67     18.68 o 
   6   7   5      284.04      294.76     20.51 o 
   7   7   5        8.34       15.50     12.17 o 
   8   7   5        1.12       -1.99     12.87 o 
 -12   8   5       14.99      -14.41     14.41 o 
 -11   8   5      191.08      169.43     19.14 o 
 -10   8   5      467.84      494.05     12.91 o 
  -9   8   5     1109.01     1013.18     34.81 o 
  -8   8   5      179.62      164.43      7.25 o 
  -7   8   5     1432.74     1344.67     31.46 o 
  -6   8   5     1235.02     1241.76     30.52 o 
  -5   8   5       82.82       80.07      8.49 o 
  -4   8   5     2939.08     2816.80     32.33 o 
  -3   8   5     2047.93     1903.87     22.17 o 
  -2   8   5      790.37      809.26     16.72 o 
  -1   8   5       58.21       61.37      4.64 o 
   0   8   5     1500.44     1542.85     15.35 o 
   1   8   5      185.04      172.26      7.71 o 
   2   8   5     1647.00     1779.88     50.77 o 
   3   8   5      909.48      908.50     25.98 o 
   4   8   5      775.20      786.36     22.62 o 
   5   8   5       74.91       71.33     16.74 o 
   6   8   5       26.28       45.02     17.62 o 
   7   8   5      277.24      275.54     22.80 o 
   8   8   5       17.47       44.67     19.67 o 
 -12   9   5      250.87      250.27     40.01 o 
 -11   9   5       85.07       66.78     15.56 o 
 -10   9   5        8.48        5.98      4.11 o 
  -9   9   5      741.82      688.01     35.11 o 
  -8   9   5     1121.81     1034.28     50.59 o 
  -7   9   5       81.94       82.03      5.22 o 
  -6   9   5      738.96      728.87     27.63 o 
  -5   9   5     2244.18     2227.97     31.68 o 
  -4   9   5     1457.23     1400.74     16.89 o 
  -3   9   5      313.93      308.31     15.32 o 
  -2   9   5     4571.37     4444.01     48.59 o 
  -1   9   5     1204.36     1175.42     17.04 o 
   0   9   5     2617.37     2590.85     26.45 o 
   1   9   5     2349.18     2414.94     21.32 o 
   2   9   5      897.36      839.15     32.75 o 
   3   9   5        4.28        0.91      8.39 o 
   4   9   5        7.17        9.07     11.38 o 
   5   9   5      390.28      414.93     19.97 o 
   6   9   5      166.47      202.24     17.58 o 
   7   9   5        5.21        7.01     19.27 o 
   8   9   5        9.43      -16.09     16.09 o 
 -11  10   5      194.20      203.92     27.45 o 
 -10  10   5      230.50      253.94     37.77 o 
  -9  10   5       51.39       56.13     15.58 o 
  -8  10   5        6.97        7.96      4.47 o 
  -7  10   5       57.16       58.93      4.88 o 
  -6  10   5      135.71      122.09      7.43 o 
  -5  10   5      262.31      271.16     13.92 o 
  -4  10   5      740.68      832.11     23.84 o 
  -3  10   5     1592.74     1561.08     19.93 o 
  -2  10   5       58.20       56.29      5.02 o 
  -1  10   5        9.56        9.84      6.52 o 
   0  10   5      775.06      833.53      9.75 o 
   1  10   5      558.78      574.65     10.55 o 
   2  10   5      338.81      352.59     23.05 o 
   3  10   5        2.20        0.88      9.58 o 
   4  10   5      110.06      120.41     19.24 o 
   5  10   5       21.57       26.59     15.11 o 
   6  10   5        5.20        8.11     13.31 o 
   7  10   5       32.81       41.38     17.49 o 
 -10  11   5        0.54        8.93     13.31 o 
  -9  11   5       59.22       47.71     19.32 o 
  -8  11   5      128.70       89.76     16.49 o 
  -7  11   5       68.36       49.12      8.71 o 
  -6  11   5       28.30       39.63      9.22 o 
  -5  11   5      210.63      169.79      9.31 o 
  -4  11   5        8.91       10.38      5.16 o 
  -3  11   5       84.37       92.21     10.35 o 
  -2  11   5       30.99       33.51      5.52 o 
  -1  11   5      376.83      379.46     12.72 o 
   0  11   5      231.35      232.92      6.10 o 
   1  11   5      210.51      220.01     19.58 o 
   2  11   5        8.85        5.73      9.47 o 
   3  11   5      228.36      226.53     23.77 o 
   4  11   5       22.34       25.91     12.62 o 
   5  11   5        4.09       14.38     36.30 o 
   6  11   5        1.19       -4.66     13.90 o 
   7  11   5        8.19       29.14     17.62 o 
 -10  12   5       10.98       45.71     19.83 o 
  -9  12   5        9.81        8.37     15.44 o 
  -8  12   5        2.62       32.47     13.67 o 
  -7  12   5      368.63      368.42     23.91 o 
  -6  12   5       40.43       51.57      7.38 o 
  -5  12   5      108.51       95.48      8.84 o 
  -4  12   5        5.84       10.08      4.43 o 
  -3  12   5      185.00      171.97     11.07 o 
  -2  12   5      263.41      281.97     10.83 o 
  -1  12   5       36.28       29.24      7.29 o 
   0  12   5      191.22      203.23      6.43 o 
   1  12   5      100.59      106.19     12.81 o 
   2  12   5       10.64       15.99     12.04 o 
   3  12   5        6.50        8.00     13.80 o 
   4  12   5       10.45        2.11     16.64 o 
   5  12   5        5.63       -4.16     14.35 o 
   6  12   5        0.19       -2.54     14.59 o 
  -9  13   5      227.30      228.79     31.65 o 
  -8  13   5        2.87       -2.48     12.64 o 
  -7  13   5       17.92       25.46     23.93 o 
  -6  13   5        6.95        3.30     10.31 o 
  -5  13   5      776.25      858.03     25.95 o 
  -4  13   5      316.80      319.87     15.58 o 
  -3  13   5       51.85       47.89      7.37 o 
  -2  13   5      616.60      706.26     18.61 o 
  -1  13   5      318.70      364.60     14.68 o 
   0  13   5      261.42      264.57     11.27 o 
   1  13   5      452.71      493.82     22.49 o 
   2  13   5      971.74     1007.18     39.61 o 
   3  13   5       72.42       86.79     17.85 o 
   4  13   5        6.12      -10.97     14.54 o 
   5  13   5      240.94      205.42     40.23 o 
  -8  14   5       47.54       76.07     19.57 o 
  -7  14   5      858.29      933.64     51.94 o 
  -6  14   5      374.05      416.22     30.46 o 
  -5  14   5       28.76       24.97     10.98 o 
  -4  14   5      620.38      662.97     17.52 o 
  -3  14   5      629.85      673.06     17.20 o 
  -2  14   5      157.15      180.38     12.01 o 
  -1  14   5        0.99        5.03      6.31 o 
   0  14   5      535.24      556.42     33.99 o 
   1  14   5      408.95      497.79     65.56 o 
   2  14   5       33.36       33.22     13.44 o 
   3  14   5       83.49      100.62     23.33 o 
   4  14   5      159.37      170.54     25.18 o 
  -7  15   5        0.38       17.99     15.98 o 
  -6  15   5       98.21       56.22     14.74 o 
  -5  15   5      231.56      210.86     21.18 o 
  -4  15   5      322.76      338.18     24.69 o 
  -3  15   5       70.79       55.80      7.62 o 
  -2  15   5      448.36      437.73     27.96 o 
  -1  15   5      581.55      600.63     48.79 o 
   0  15   5        0.32        5.38      9.94 o 
   1  15   5       61.72       51.84     13.73 o 
   2  15   5      423.41      497.06     28.69 o 
   3  15   5       51.34       72.69     24.56 o 
  -5  16   5        9.89       12.95     15.23 o 
  -4  16   5       98.85       93.62     17.35 o 
  -3  16   5       58.10       67.32     17.02 o 
  -2  16   5        1.96      -12.75     12.75 o 
  -1  16   5        0.99       -9.08     21.39 o 
   0  16   5       31.59       38.76     17.65 o 
   1  16   5       35.45       38.11     23.48 o 
 -14   0   6      114.60      127.06     21.91 o 
 -13   0   6       15.54        3.39     11.31 o 
 -12   0   6       49.94       51.33     16.68 o 
 -11   0   6      811.37      824.98     24.00 o 
 -10   0   6     1729.45     1691.20     63.01 o 
  -9   0   6     4462.92     4396.33    128.66 o 
  -8   0   6     1997.88     1983.91     41.78 o 
  -7   0   6     8337.07     8750.94    128.73 o 
  -6   0   6     6386.35     6423.08     82.59 o 
  -5   0   6    16598.61    16179.13    309.83 o 
  -4   0   6     3484.03     3054.17     32.33 o 
  -3   0   6      892.30      916.18     30.21 o 
  -2   0   6       48.69       99.59     15.69 o 
  -1   0   6      498.96      379.51      5.30 o 
   0   0   6     3573.97     3278.03     45.14 o 
   1   0   6     1290.33     1245.22     30.40 o 
   2   0   6      712.46      686.96     14.12 o 
   3   0   6     3112.53     3041.97     63.20 o 
   4   0   6     1278.79     1258.88     38.07 o 
   5   0   6       37.98       55.81     12.71 o 
   6   0   6     2814.17     2714.55     67.05 o 
   7   0   6       41.03       57.68     13.79 o 
   8   0   6        5.45       18.83     21.26 o 
   9   0   6      506.31      483.26     32.88 o 
 -14   1   6      176.49      177.98     17.46 o 
 -13   1   6      455.36      490.27     19.02 o 
 -12   1   6      489.34      499.79     18.81 o 
 -11   1   6      216.65      251.60     21.71 o 
 -10   1   6      438.44      490.03     17.54 o 
  -9   1   6     1232.87     1212.90     25.74 o 
  -8   1   6        9.04       20.97      4.69 o 
  -7   1   6     2262.73     2233.17     22.41 o 
  -6   1   6     5539.49     5255.81     57.33 o 
  -5   1   6     7065.16     7612.18    103.28 o 
  -4   1   6       66.87       45.59      3.18 o 
  -3   1   6     4801.00     2440.36   1157.06 o 
  -2   1   6      894.06      885.21      8.43 o 
  -1   1   6       41.81       44.11      2.14 o 
   0   1   6     1465.33     1375.34     14.44 o 
   1   1   6     1951.13     1808.78     19.78 o 
   2   1   6     1033.10     1046.68     13.00 o 
   3   1   6       48.53       39.07      4.86 o 
   4   1   6     1609.54     1605.74     26.32 o 
   5   1   6     1847.67     1796.04     33.88 o 
   6   1   6       52.63       41.88      7.58 o 
   7   1   6       68.76       73.54      9.58 o 
   8   1   6      321.13      305.07     38.72 o 
   9   1   6       53.93       30.64     10.88 o 
 -14   2   6       62.16       33.40     13.72 o 
 -13   2   6        1.91       -9.50      9.50 o 
 -12   2   6       39.71       49.28      9.90 o 
 -11   2   6        1.21       10.17      6.39 o 
 -10   2   6        0.00       -2.67      5.11 o 
  -9   2   6       74.16       94.38      6.28 o 
  -8   2   6     1138.55     1100.62     18.44 o 
  -7   2   6      235.69      247.87      7.31 o 
  -6   2   6      240.67      275.86     10.43 o 
  -5   2   6     2171.03     2254.83     21.38 o 
  -4   2   6     3657.77     3783.64     73.17 o 
  -3   2   6      497.09      498.08     12.50 o 
  -2   2   6      433.08      532.17     12.32 o 
  -1   2   6     5399.34     5612.07    117.59 o 
   0   2   6     1144.39     1211.31     17.10 o 
   1   2   6     1807.76     1893.79     23.04 o 
   2   2   6     2487.13     2356.42     36.48 o 
   3   2   6      924.93      885.65     13.23 o 
   4   2   6        0.98        8.05      5.45 o 
   5   2   6      482.70      490.83     26.87 o 
   6   2   6      208.68      202.75     10.28 o 
   7   2   6       16.83       26.62      8.39 o 
   8   2   6      185.01      164.40     12.38 o 
   9   2   6        3.40        0.93     13.73 o 
 -13   3   6       32.77       15.64     13.99 o 
 -12   3   6        4.84        5.02      7.42 o 
 -11   3   6       47.62       59.41      8.92 o 
 -10   3   6      119.58      104.21     23.20 o 
  -9   3   6     1038.36     1077.09     19.93 o 
  -8   3   6       37.76       43.56      6.49 o 
  -7   3   6      508.43      539.47     11.78 o 
  -6   3   6     1186.94     1281.81     18.07 o 
  -5   3   6      436.03      528.27      6.32 o 
  -4   3   6     3667.32     3872.95     46.67 o 
  -3   3   6      234.99      232.93      8.03 o 
  -2   3   6      430.99      594.43      6.41 o 
  -1   3   6     1931.15     2001.57     18.74 o 
   0   3   6       26.44       30.33      4.22 o 
   1   3   6      573.49      730.40     22.37 o 
   2   3   6      920.06      984.71     45.80 o 
   3   3   6      427.16      465.33     12.10 o 
   4   3   6       33.61       37.77      5.31 o 
   5   3   6      198.67      181.31      9.88 o 
   6   3   6       85.31       75.50      7.55 o 
   7   3   6       27.93       25.49      8.94 o 
   8   3   6       58.94       66.28     11.01 o 
   9   3   6        1.91        7.05      8.48 o 
 -13   4   6       55.22       73.10     11.32 o 
 -12   4   6      256.64      245.11     20.77 o 
 -11   4   6      320.10      322.25     14.55 o 
 -10   4   6       56.25       71.80      9.78 o 
  -9   4   6     1004.11     1051.90     25.98 o 
  -8   4   6      100.57      112.80      6.59 o 
  -7   4   6      110.60      110.02      5.78 o 
  -6   4   6       27.98       25.97      3.35 o 
  -5   4   6      592.37      539.84      8.88 o 
  -4   4   6     1885.75     1757.81     19.09 o 
  -3   4   6      200.58      237.02      6.52 o 
  -2   4   6      466.08      408.81      9.23 o 
  -1   4   6     1794.00     1595.78     17.38 o 
   0   4   6     3268.88     3355.19     30.01 o 
   1   4   6       71.50       67.84      3.88 o 
   2   4   6       42.38       39.08      3.63 o 
   3   4   6      495.40      508.92     14.18 o 
   4   4   6      573.70      584.85     14.28 o 
   5   4   6      274.31      258.71      9.36 o 
   6   4   6      433.84      453.10     22.83 o 
   7   4   6      127.87      131.58      9.19 o 
   8   4   6       70.53       74.40     12.73 o 
   9   4   6       21.28       17.03     10.16 o 
 -13   5   6       95.60      110.71     16.96 o 
 -12   5   6       47.93       55.67      9.57 o 
 -11   5   6      333.91      372.33     18.56 o 
 -10   5   6      406.91      419.14     20.59 o 
  -9   5   6     2705.91     2617.08     61.20 o 
  -8   5   6       15.67       35.59      9.85 o 
  -7   5   6     1856.05     1847.30     22.89 o 
  -6   5   6     1432.27     1270.59     24.86 o 
  -5   5   6     2722.19     2779.20     33.73 o 
  -4   5   6      413.15      350.98      6.72 o 
  -3   5   6     4027.94     3694.13     43.89 o 
  -2   5   6    12749.91    13030.92    168.59 o 
  -1   5   6      629.04      676.10     10.90 o 
   0   5   6     3155.94     2907.64     32.60 o 
   1   5   6     7367.95     7420.08     84.53 o 
   2   5   6      576.30      558.18     12.22 o 
   3   5   6      443.65      450.93     12.78 o 
   4   5   6     1345.00     1226.39     32.30 o 
   5   5   6      143.45      143.30     13.14 o 
   6   5   6      104.25      120.53     14.44 o 
   7   5   6       18.74       18.65      6.91 o 
   8   5   6      372.45      365.78     15.42 o 
 -13   6   6      134.11      144.05     13.84 o 
 -12   6   6       49.29       70.93     14.66 o 
 -11   6   6       39.51       27.14      8.82 o 
 -10   6   6       17.56       36.71     12.17 o 
  -9   6   6      742.07      790.15     13.51 o 
  -8   6   6      665.05      609.42     17.08 o 
  -7   6   6       74.58       80.57      6.10 o 
  -6   6   6        4.51        7.81      4.39 o 
  -5   6   6     2013.35     1785.70     34.12 o 
  -4   6   6     3198.93     3103.15     28.34 o 
  -3   6   6        0.53        3.72      4.11 o 
  -2   6   6     1670.69     1506.22     17.88 o 
  -1   6   6     2029.92     1916.46     19.56 o 
   0   6   6     2357.50     2364.93     49.51 o 
   1   6   6      109.00      101.39      3.84 o 
   2   6   6      737.56      774.13     27.45 o 
   3   6   6     1663.78     1752.55     30.23 o 
   4   6   6      552.06      547.70     15.58 o 
   5   6   6      953.30      918.39     21.10 o 
   6   6   6      565.85      533.88     24.40 o 
   7   6   6      208.03      201.33     16.94 o 
   8   6   6        9.76        2.48     12.57 o 
 -12   7   6        3.52       15.83      7.01 o 
 -11   7   6       29.50       29.84      9.08 o 
 -10   7   6       98.91      102.00      8.54 o 
  -9   7   6      214.81      208.67      9.82 o 
  -8   7   6      522.90      514.16     11.50 o 
  -7   7   6      380.98      372.02     11.34 o 
  -6   7   6     1459.65     1434.81     36.14 o 
  -5   7   6      723.94      681.98     12.51 o 
  -4   7   6      911.92      892.10     11.85 o 
  -3   7   6     1545.89     1514.16     19.33 o 
  -2   7   6     1281.79     1255.90     38.79 o 
  -1   7   6      366.48      393.92      8.16 o 
   0   7   6      810.27      881.17     12.39 o 
   1   7   6     2046.44     1914.88     22.57 o 
   2   7   6       88.77       83.73      8.20 o 
   3   7   6      458.92      471.32     12.93 o 
   4   7   6      959.98     1007.21     17.68 o 
   5   7   6      640.57      688.43     18.16 o 
   6   7   6       28.50       36.31      8.00 o 
   7   7   6      283.43      302.28     24.53 o 
   8   7   6      122.95      134.22     31.88 o 
 -12   8   6       56.41       48.48     17.75 o 
 -11   8   6        0.21       -4.19      5.93 o 
 -10   8   6      129.50      125.88      7.79 o 
  -9   8   6      119.00      128.50      7.94 o 
  -8   8   6        1.34       -0.38      5.57 o 
  -7   8   6      119.34      101.11      7.93 o 
  -6   8   6        7.47        6.84      3.92 o 
  -5   8   6      116.34      128.85      7.55 o 
  -4   8   6       40.56       41.47      4.68 o 
  -3   8   6       11.88       14.95      4.77 o 
  -2   8   6      116.69      139.10     10.56 o 
  -1   8   6      141.91      135.58      8.67 o 
   0   8   6      106.15      113.39      4.87 o 
   1   8   6       38.07       34.65      3.66 o 
   2   8   6       24.99       29.53      6.72 o 
   3   8   6      299.56      294.03      5.18 o 
   4   8   6       60.17       33.31      8.27 o 
   5   8   6       66.02       26.48     16.43 o 
   6   8   6       30.68       40.94     12.58 o 
   7   8   6        2.14       -6.54     11.52 o 
 -12   9   6        0.08       22.43     34.05 o 
 -11   9   6       61.82      100.75     19.80 o 
 -10   9   6      123.18      107.21     18.19 o 
  -9   9   6      196.18      185.77      7.45 o 
  -8   9   6        1.45       -5.40      5.40 o 
  -7   9   6      526.74      546.61     10.50 o 
  -6   9   6      109.22      103.53      8.07 o 
  -5   9   6       97.83       94.40     10.19 o 
  -4   9   6      354.34      371.91      8.66 o 
  -3   9   6      148.70      168.16      7.36 o 
  -2   9   6      703.45      713.05     24.20 o 
  -1   9   6      377.54      391.64     19.65 o 
   0   9   6     1669.25     1668.22     20.54 o 
   1   9   6      303.14      293.58      8.98 o 
   2   9   6     1123.83     1107.52     32.99 o 
   3   9   6      288.92      285.50     18.04 o 
   4   9   6      216.72      229.13     21.09 o 
   5   9   6      283.76      282.44     20.38 o 
   6   9   6       25.66       27.47     13.55 o 
   7   9   6      110.31      129.23     20.51 o 
 -11  10   6       94.95      115.80     20.06 o 
 -10  10   6       53.64       89.95     16.68 o 
  -9  10   6      100.33       82.86     13.15 o 
  -8  10   6      354.76      344.63     30.33 o 
  -7  10   6      230.21      221.01     11.76 o 
  -6  10   6        7.74        0.21      6.95 o 
  -5  10   6      443.05      491.02     19.80 o 
  -4  10   6     1135.71     1103.43     19.79 o 
  -3  10   6      134.77      132.70      7.30 o 
  -2  10   6      214.78      225.38      9.61 o 
  -1  10   6     1661.71     1744.80     24.25 o 
   0  10   6     1437.89     1469.96     37.33 o 
   1  10   6      653.08      660.65     10.85 o 
   2  10   6      814.26      872.77     28.04 o 
   3  10   6      448.81      463.78     23.16 o 
   4  10   6       34.47        4.69     13.39 o 
   5  10   6      804.47      887.17     42.84 o 
   6  10   6      251.71      281.18     29.78 o 
   7  10   6      124.74      134.07     31.54 o 
 -11  11   6      338.37      381.21     30.44 o 
 -10  11   6      360.90      391.57     27.31 o 
  -9  11   6      425.46      442.57     25.75 o 
  -8  11   6      186.53      127.81     22.78 o 
  -7  11   6      584.01      526.29     30.13 o 
  -6  11   6      383.56      392.80     17.04 o 
  -5  11   6      350.98      363.48     13.16 o 
  -4  11   6      516.84      538.97     11.28 o 
  -3  11   6     1472.95     1433.02     24.47 o 
  -2  11   6     1436.94     1518.70     23.32 o 
  -1  11   6      900.68      889.65     19.38 o 
   0  11   6     2070.37     2105.22     28.47 o 
   1  11   6     1199.03     1229.60     33.16 o 
   2  11   6     1176.70     1139.82     38.70 o 
   3  11   6      121.50      131.03     16.39 o 
   4  11   6      870.18      911.45     41.66 o 
   5  11   6      479.06      487.17     75.14 o 
   6  11   6        2.36        9.39     17.61 o 
 -10  12   6        1.00       15.85     22.31 o 
  -9  12   6      121.67      145.77     25.44 o 
  -8  12   6       33.59       26.56     14.06 o 
  -7  12   6      670.61      596.89     42.99 o 
  -6  12   6       42.33       31.14      9.36 o 
  -5  12   6     1007.04      972.90     24.94 o 
  -4  12   6      765.85      788.51     14.59 o 
  -3  12   6       30.66       33.24      7.11 o 
  -2  12   6     1382.57     1344.71     28.56 o 
  -1  12   6     1652.56     1655.00     39.78 o 
   0  12   6      859.25      848.31     42.96 o 
   1  12   6      743.25      793.26     34.54 o 
   2  12   6      878.68      929.74     32.91 o 
   3  12   6       30.13       47.90     14.29 o 
   4  12   6        0.54      -13.74     13.74 o 
   5  12   6      170.06      169.25     22.44 o 
  -9  13   6       23.68       19.02     16.44 o 
  -8  13   6       35.70       44.78     14.33 o 
  -7  13   6        6.37       -5.56     12.65 o 
  -6  13   6       63.47       44.77     10.08 o 
  -5  13   6       14.88       20.51      6.98 o 
  -4  13   6      505.10      512.83     17.18 o 
  -3  13   6      261.87      234.91     23.87 o 
  -2  13   6       62.14       65.75      8.43 o 
  -1  13   6       25.78       19.96      6.23 o 
   0  13   6      332.64      311.05     11.57 o 
   1  13   6       60.91       54.60     14.72 o 
   2  13   6       14.44       20.59     19.97 o 
   3  13   6       14.54       29.05     14.25 o 
   4  13   6      183.03      182.92     22.22 o 
  -8  14   6      165.56      170.19     20.50 o 
  -7  14   6       17.22       34.96     13.53 o 
  -6  14   6       20.66       31.37     15.71 o 
  -5  14   6       18.79       12.11      8.66 o 
  -4  14   6       12.65       -1.77      6.88 o 
  -3  14   6        0.94       -3.81      7.88 o 
  -2  14   6      160.49      136.96     11.91 o 
  -1  14   6        4.26       -1.07      5.17 o 
   0  14   6        2.49      -13.88     13.88 o 
   1  14   6       13.87       29.95     12.62 o 
   2  14   6       26.77       20.33     13.38 o 
   3  14   6       33.30       28.00     17.90 o 
  -7  15   6      129.04      100.87     17.78 o 
  -6  15   6      138.80      107.66     18.03 o 
  -5  15   6      116.14      103.75     15.88 o 
  -4  15   6        8.17        0.19      5.90 o 
  -3  15   6      142.20      123.93     10.57 o 
  -2  15   6      180.89      169.89     14.31 o 
  -1  15   6        1.96       -0.67      9.47 o 
   0  15   6       53.53       48.93     13.35 o 
   1  15   6      193.66      207.61     41.24 o 
   2  15   6       11.95        1.92     16.54 o 
  -5  16   6      115.56      114.37     27.88 o 
  -4  16   6       12.36       21.71     14.58 o 
  -3  16   6        1.37        5.45      8.85 o 
  -2  16   6       70.25       62.87     23.30 o 
  -1  16   6       52.21       59.94     18.70 o 
   0  16   6       28.04       50.85     20.52 o 
 -14   1   7       27.80       23.34     10.23 o 
 -13   1   7       23.23       17.04      7.92 o 
 -12   1   7        1.25        8.54      9.66 o 
 -11   1   7      987.27      943.26     18.04 o 
 -10   1   7      232.60      232.95     14.82 o 
  -9   1   7       41.20       49.81      5.12 o 
  -8   1   7     2132.79     2112.66     23.23 o 
  -7   1   7     1096.28     1172.49     14.79 o 
  -6   1   7       74.38      101.61      6.83 o 
  -5   1   7     5649.31     5687.67     62.19 o 
  -4   1   7     1675.58     1632.25     24.82 o 
  -3   1   7       58.01       48.16      4.52 o 
  -2   1   7      658.92      640.40      6.36 o 
  -1   1   7     1460.57     1329.01     10.71 o 
   0   1   7     1045.00     1048.36     21.62 o 
   1   1   7       97.70      110.94      6.92 o 
   2   1   7      211.23      234.02     13.13 o 
   3   1   7       94.31       92.29      6.07 o 
   4   1   7     2397.12     2391.03     41.75 o 
   5   1   7      266.27      302.61     11.84 o 
   6   1   7       37.41       42.24      8.18 o 
   7   1   7      249.44      238.73     15.85 o 
   8   1   7       48.53       29.04     11.40 o 
 -14   2   7      192.52      212.70     16.54 o 
 -13   2   7      519.84      503.36     22.86 o 
 -12   2   7       68.02       82.67     12.37 o 
 -11   2   7      181.64      186.51     11.19 o 
 -10   2   7      809.21      796.87     21.08 o 
  -9   2   7     1906.90     1873.33     29.37 o 
  -8   2   7       24.14       29.23      6.25 o 
  -7   2   7     2796.78     2641.20     38.89 o 
  -6   2   7     8198.15     8061.18     92.36 o 
  -5   2   7     6380.26     6567.51     79.14 o 
  -4   2   7     2830.51     2983.18     69.36 o 
  -3   2   7     6776.21     6693.17     73.07 o 
  -2   2   7    10161.76    10148.68    115.03 o 
  -1   2   7       98.77      164.83      5.89 o 
   0   2   7     5180.36     5231.00     45.75 o 
   1   2   7     3635.65     3471.67     35.55 o 
   2   2   7      940.98      942.77     24.16 o 
   3   2   7        8.71        6.99      4.30 o 
   4   2   7     1344.60     1330.11     27.48 o 
   5   2   7     1367.14     1382.44     26.02 o 
   6   2   7      618.14      650.23     22.85 o 
   7   2   7      123.56      101.52     10.21 o 
   8   2   7      414.40      421.87     19.77 o 
 -14   3   7      144.75      144.94     15.35 o 
 -13   3   7        0.09       23.41     10.08 o 
 -12   3   7      177.18      176.80     20.86 o 
 -11   3   7      472.00      534.29     18.45 o 
 -10   3   7      311.08      320.80     12.40 o 
  -9   3   7     1304.11     1311.99     22.26 o 
  -8   3   7      812.99      788.73     16.13 o 
  -7   3   7     1159.98     1142.95     16.19 o 
  -6   3   7      184.74      190.81      6.95 o 
  -5   3   7     4170.98     3996.96     51.38 o 
  -4   3   7     5135.92     4881.83     58.53 o 
  -3   3   7     1124.26     1069.70     12.24 o 
  -2   3   7      519.47      702.22      9.97 o 
  -1   3   7     9622.01     9644.43    102.64 o 
   0   3   7     3262.40     3100.76     25.90 o 
   1   3   7       48.01       35.75      4.21 o 
   2   3   7     1086.58     1144.98     13.98 o 
   3   3   7     4675.28     4739.89     89.60 o 
   4   3   7     1026.42     1046.82     30.78 o 
   5   3   7      151.60      138.56      9.71 o 
   6   3   7      390.78      426.26     14.27 o 
   7   3   7      305.30      351.38     16.28 o 
   8   3   7       24.28       21.15      9.70 o 
 -13   4   7      130.93      139.58     13.51 o 
 -12   4   7       32.63       24.35      8.95 o 
 -11   4   7        5.66       21.60     11.51 o 
 -10   4   7      156.35      145.29     11.43 o 
  -9   4   7     1078.39     1102.67     24.60 o 
  -8   4   7       28.29       23.99      5.63 o 
  -7   4   7      551.56      532.64      9.52 o 
  -6   4   7     4234.36     3895.91     58.37 o 
  -5   4   7     3018.55     2926.88     31.81 o 
  -4   4   7      496.59      532.15     11.99 o 
  -3   4   7     4661.82     4397.64     56.46 o 
  -2   4   7     1771.29     1611.37     25.14 o 
  -1   4   7     1173.88     1159.10     19.15 o 
   0   4   7     1561.45     1540.53     17.29 o 
   1   4   7     4629.97     4669.57     43.82 o 
   2   4   7     1351.88     1370.68     15.66 o 
   3   4   7      370.93      408.82     10.35 o 
   4   4   7     1209.82     1194.70     21.61 o 
   5   4   7      549.93      582.95     17.00 o 
   6   4   7      109.21      122.08      9.95 o 
   7   4   7       17.60        7.41      7.90 o 
   8   4   7      214.63      193.56     14.37 o 
 -13   5   7       33.40       36.01     11.36 o 
 -12   5   7      124.77      107.50     13.02 o 
 -11   5   7        3.95        9.23     10.13 o 
 -10   5   7        0.72        5.64      6.49 o 
  -9   5   7      606.34      651.31     17.40 o 
  -8   5   7       72.16       84.12      5.31 o 
  -7   5   7        7.33       10.49      4.75 o 
  -6   5   7       13.14       13.67      3.83 o 
  -5   5   7      295.84      268.74      8.78 o 
  -4   5   7      820.05      757.56     12.08 o 
  -3   5   7      890.72      996.78     38.15 o 
  -2   5   7      534.33      630.65      8.90 o 
  -1   5   7       58.70       45.45      4.17 o 
   0   5   7      940.62     1025.51     17.67 o 
   1   5   7      313.35      351.06     17.52 o 
   2   5   7       38.81       34.76      5.02 o 
   3   5   7     1769.35     1815.35     35.71 o 
   4   5   7      359.59      352.66     12.28 o 
   5   5   7       30.05       35.97      6.30 o 
   6   5   7       41.93       42.26      9.37 o 
   7   5   7       72.69       79.79      9.49 o 
   8   5   7       15.15       20.22     13.11 o 
 -13   6   7        0.29        9.79     12.14 o 
 -12   6   7       13.82       17.53     14.56 o 
 -11   6   7       18.74       14.21      7.73 o 
 -10   6   7        5.64        0.27      4.91 o 
  -9   6   7      896.70      911.17     18.46 o 
  -8   6   7       15.78       21.75      4.41 o 
  -7   6   7       10.62        9.26      7.28 o 
  -6   6   7       58.70       68.73      9.72 o 
  -5   6   7       15.59        5.53      7.01 o 
  -4   6   7      893.52      925.43     12.24 o 
  -3   6   7      511.53      540.30     14.24 o 
  -2   6   7      650.38      616.20     17.68 o 
  -1   6   7      114.88      144.97      5.32 o 
   0   6   7      193.96      217.01      6.31 o 
   1   6   7      228.62      245.22     10.55 o 
   2   6   7      444.30      470.21     23.01 o 
   3   6   7       58.47       27.00     10.16 o 
   4   6   7      210.46      214.72      8.37 o 
   5   6   7       67.67       66.25      9.16 o 
   6   6   7       96.14       88.05     12.47 o 
   7   6   7       48.11       26.86     19.10 o 
   8   6   7        7.37       13.09     15.36 o 
 -13   7   7       41.55       39.80     11.25 o 
 -12   7   7        3.74       -1.79      8.79 o 
 -11   7   7      160.65      147.70     13.32 o 
 -10   7   7      288.17      296.95     14.82 o 
  -9   7   7       46.95       49.50      6.21 o 
  -8   7   7       83.29       94.80     10.30 o 
  -7   7   7     1760.48     1815.02     44.95 o 
  -6   7   7      677.69      646.21     12.70 o 
  -5   7   7      417.88      415.70     15.99 o 
  -4   7   7     1944.09     1948.02     21.86 o 
  -3   7   7      274.55      297.09      9.07 o 
  -2   7   7      755.64      736.88     13.06 o 
  -1   7   7     1437.58     1454.58     17.28 o 
   0   7   7     1713.09     1657.38     22.93 o 
   1   7   7       53.69       56.50      5.68 o 
   2   7   7       71.10       58.26      3.93 o 
   3   7   7       75.42       77.59      8.78 o 
   4   7   7       69.20       67.68      6.35 o 
   5   7   7      109.49      111.64     17.13 o 
   6   7   7       50.73       62.03     15.67 o 
   7   7   7      286.09      303.85     32.99 o 
 -12   8   7       33.43       40.84      7.91 o 
 -11   8   7      285.74      293.59     15.76 o 
 -10   8   7      789.57      804.88     32.92 o 
  -9   8   7      981.85      972.76     27.86 o 
  -8   8   7        0.49        1.54      4.41 o 
  -7   8   7      167.51      187.38      8.82 o 
  -6   8   7      670.55      680.08     14.48 o 
  -5   8   7     1422.70     1359.33     21.83 o 
  -4   8   7        3.50        3.78      4.40 o 
  -3   8   7     4532.78     4399.09     64.91 o 
  -2   8   7     2097.65     2075.92     30.53 o 
  -1   8   7     1434.94     1351.04     17.11 o 
   0   8   7      395.55      390.90      8.28 o 
   1   8   7     1339.10     1352.28     16.28 o 
   2   8   7     2422.92     2423.81     61.89 o 
   3   8   7       35.90       30.85      4.75 o 
   4   8   7      484.24      490.27     25.65 o 
   5   8   7     1464.04     1532.95     45.38 o 
   6   8   7      100.10       89.78     15.25 o 
   7   8   7      127.65      157.98     22.49 o 
 -12   9   7      119.85       94.00     45.40 o 
 -11   9   7      399.14      420.04     31.40 o 
 -10   9   7      124.38      118.24     12.44 o 
  -9   9   7      281.43      293.56      9.43 o 
  -8   9   7      347.28      354.00     15.86 o 
  -7   9   7      790.21      817.32     24.01 o 
  -6   9   7        4.37       17.83      5.96 o 
  -5   9   7      381.41      429.40     16.15 o 
  -4   9   7      616.84      634.95     16.85 o 
  -3   9   7      324.74      339.37     10.97 o 
  -2   9   7      330.77      331.28     12.67 o 
  -1   9   7     2160.33     2225.96     24.33 o 
   0   9   7     2341.07     2399.22     29.60 o 
   1   9   7      438.42      432.26     15.28 o 
   2   9   7       73.59       77.60      6.00 o 
   3   9   7      943.53     1088.55     50.60 o 
   4   9   7      474.96      530.24     31.78 o 
   5   9   7      172.91      162.45     18.56 o 
   6   9   7      363.15      370.93     24.51 o 
 -11  10   7        8.80      -10.57     21.06 o 
 -10  10   7      159.78      157.13     22.00 o 
  -9  10   7      293.16      298.97     27.59 o 
  -8  10   7       42.13       47.71      7.38 o 
  -7  10   7        5.88        3.69      7.14 o 
  -6  10   7      125.55      137.00     11.78 o 
  -5  10   7      441.49      450.08     13.91 o 
  -4  10   7      374.73      435.00     17.66 o 
  -3  10   7      236.06      239.34     10.06 o 
  -2  10   7     1860.21     1858.87     28.79 o 
  -1  10   7      229.56      220.35     10.95 o 
   0  10   7       93.06      103.66      7.18 o 
   1  10   7      318.18      360.74     13.06 o 
   2  10   7      415.72      457.18     26.35 o 
   3  10   7        0.43       25.02     16.31 o 
   4  10   7      576.34      579.98     34.26 o 
   5  10   7      137.96      133.59     22.82 o 
   6  10   7        3.40       -0.08     19.68 o 
 -11  11   7        0.36       12.95     15.43 o 
 -10  11   7       15.20       -1.62     13.24 o 
  -9  11   7      166.57      167.68     20.76 o 
  -8  11   7        0.61        9.17      5.68 o 
  -7  11   7       90.32       78.84      6.73 o 
  -6  11   7        1.01       -0.25      6.61 o 
  -5  11   7        2.69       -0.71      6.78 o 
  -4  11   7       14.94       22.44      6.24 o 
  -3  11   7      198.80      188.41     17.37 o 
  -2  11   7      158.19      178.45     10.49 o 
  -1  11   7        4.93        4.75      6.15 o 
   0  11   7      446.51      454.92      9.31 o 
   1  11   7       19.56       12.43      4.92 o 
   2  11   7        7.88        9.13     10.86 o 
   3  11   7       20.56       48.84     14.25 o 
   4  11   7        0.31      -17.79     17.79 o 
   5  11   7        2.37        4.03     13.86 o 
 -10  12   7       21.58       49.00     16.51 o 
  -9  12   7      140.17      153.22     21.97 o 
  -8  12   7       47.12       42.34     13.04 o 
  -7  12   7      591.52      526.85     39.80 o 
  -6  12   7      159.76      163.99     12.19 o 
  -5  12   7       41.76       46.19      9.50 o 
  -4  12   7      140.91      131.60      9.14 o 
  -3  12   7       49.54       36.85      9.98 o 
  -2  12   7      313.75      342.43     18.45 o 
  -1  12   7      136.45      136.28      7.86 o 
   0  12   7       15.58       17.75      5.41 o 
   1  12   7      537.90      575.44     28.39 o 
   2  12   7      412.51      400.67     24.03 o 
   3  12   7        0.73       -8.43     14.05 o 
   4  12   7       85.25       95.31     19.08 o 
   5  12   7       68.82       88.05     27.20 o 
  -9  13   7        2.18      -17.08     17.08 o 
  -8  13   7       17.30       42.92     15.99 o 
  -7  13   7      465.91      492.57    112.92 o 
  -6  13   7      201.65      191.78     15.82 o 
  -5  13   7      134.77      137.78     25.45 o 
  -4  13   7      539.96      579.46     49.41 o 
  -3  13   7      267.87      318.75     14.11 o 
  -2  13   7        5.36        1.47      6.05 o 
  -1  13   7      566.12      612.19     11.89 o 
   0  13   7      189.30      192.14     21.61 o 
   1  13   7       85.47       59.98     15.39 o 
   2  13   7       33.35       52.48     19.87 o 
   3  13   7       36.11       54.07     16.48 o 
   4  13   7      285.28      232.28     28.92 o 
  -8  14   7        0.17       -3.10     20.75 o 
  -7  14   7      163.88      158.92     23.98 o 
  -6  14   7      475.92      524.41     28.44 o 
  -5  14   7      313.33      269.00     29.92 o 
  -4  14   7       47.98       36.80      8.38 o 
  -3  14   7      253.53      274.72     14.42 o 
  -2  14   7      794.57      833.67     27.88 o 
  -1  14   7      225.54      196.53     23.64 o 
   0  14   7      245.04      214.63     18.59 o 
   1  14   7      417.70      442.43     33.84 o 
   2  14   7      309.57      351.75     30.79 o 
   3  14   7        1.39        2.27     18.80 o 
  -7  15   7      192.03      142.82     28.66 o 
  -6  15   7        4.01        4.51     11.67 o 
  -5  15   7       53.81       60.67     15.33 o 
  -4  15   7      215.48      175.50     33.06 o 
  -3  15   7      108.48      103.21     15.14 o 
  -2  15   7       59.16       46.58     13.53 o 
  -1  15   7        7.62       -7.07     13.88 o 
   0  15   7      264.07      206.39     31.23 o 
   1  15   7        0.28       -5.65     14.77 o 
  -4  16   7      120.24      134.13     43.69 o 
  -3  16   7       16.89       21.49     10.68 o 
  -2  16   7       12.54       17.50     29.40 o 
  -1  16   7        9.71       -2.01     41.85 o 
 -14   0   8      262.60      305.15     56.55 o 
 -13   0   8      419.48      434.56     22.39 o 
 -12   0   8      434.41      445.00     19.95 o 
 -11   0   8      196.24      217.97     27.32 o 
 -10   0   8      198.51      203.30     11.64 o 
  -9   0   8       10.98       14.87      7.14 o 
  -8   0   8      632.25      588.42     44.91 o 
  -7   0   8     2203.03     2035.61     28.67 o 
  -6   0   8      156.20      129.96     10.62 o 
  -5   0   8      842.20      695.89     11.64 o 
  -4   0   8     2054.62     1741.72     38.38 o 
  -3   0   8     2591.82     2503.56     51.85 o 
  -2   0   8     4133.29     4411.71     48.47 o 
  -1   0   8     2877.14     2673.69     44.68 o 
   0   0   8     4037.50     3851.11     73.27 o 
   1   0   8        4.31        7.21      5.68 o 
   2   0   8        7.01        0.96      7.21 o 
   3   0   8     3856.21     3818.55     77.39 o 
   4   0   8     1616.88     1590.30     43.11 o 
   5   0   8      266.43      268.79     21.49 o 
   6   0   8      188.85      144.30     17.03 o 
   7   0   8      417.68      472.33     23.90 o 
   8   0   8       38.41       36.95     16.46 o 
 -14   1   8      174.61      160.10     20.78 o 
 -13   1   8      235.12      213.98     15.36 o 
 -12   1   8      150.32      159.25     11.37 o 
 -11   1   8        5.32       -6.37      6.37 o 
 -10   1   8      434.39      437.39     13.60 o 
  -9   1   8      204.21      199.10      8.36 o 
  -8   1   8        2.70        7.06      3.89 o 
  -7   1   8      466.25      449.61     12.67 o 
  -6   1   8     1220.57      995.95     10.17 o 
  -5   1   8     2283.26     2052.14     18.43 o 
  -4   1   8      849.61      915.11     42.67 o 
  -3   1   8       14.59        2.31      4.23 o 
  -2   1   8     1979.08     1717.10     24.79 o 
  -1   1   8       11.38        7.39      2.63 o 
   0   1   8      254.18      240.61      5.95 o 
   1   1   8      345.66      331.59      9.88 o 
   2   1   8      821.86      792.53     12.38 o 
   3   1   8       18.33       25.18      6.77 o 
   4   1   8       31.69       44.65      7.16 o 
   5   1   8      853.51      916.58     18.57 o 
   6   1   8      174.61      161.98     13.97 o 
   7   1   8        3.71       -5.25      8.60 o 
   8   1   8      118.62      123.88     19.91 o 
 -14   2   8      120.75      125.21     23.26 o 
 -13   2   8        0.12        5.30     10.31 o 
 -12   2   8       34.92       20.53      9.21 o 
 -11   2   8       57.30       72.93      7.99 o 
 -10   2   8      181.26      193.85      9.62 o 
  -9   2   8       50.87       43.93      5.94 o 
  -8   2   8       74.25       64.78      5.79 o 
  -7   2   8      612.45      615.93     19.19 o 
  -6   2   8      550.77      540.88     16.44 o 
  -5   2   8     1980.39      482.91    828.77 o 
  -4   2   8      104.07       62.47      7.37 o 
  -3   2   8     2746.52     2809.85     24.99 o 
  -2   2   8      476.25      515.10     13.85 o 
  -1   2   8      179.50      175.85      4.62 o 
   0   2   8      815.21      829.77     12.07 o 
   1   2   8      137.67      132.48      7.13 o 
   2   2   8      207.97      208.76      7.87 o 
   3   2   8     1094.12     1128.63     21.05 o 
   4   2   8       86.43       84.35      8.19 o 
   5   2   8      205.84      152.95     11.80 o 
   6   2   8       13.27        8.38      6.57 o 
   7   2   8       35.34       51.74     12.06 o 
   8   2   8        4.94       29.71     12.28 o 
 -14   3   8       15.77       17.51     11.89 o 
 -13   3   8       40.37       41.71     10.94 o 
 -12   3   8        0.17       12.70      8.65 o 
 -11   3   8        0.42       -1.93      7.18 o 
 -10   3   8       39.00       39.40     13.41 o 
  -9   3   8      423.11      392.29     21.72 o 
  -8   3   8       37.51       32.30      7.01 o 
  -7   3   8        3.45        7.63      5.05 o 
  -6   3   8       68.51       83.26      7.31 o 
  -5   3   8      191.12      180.76      9.94 o 
  -4   3   8      283.65      281.64      5.21 o 
  -3   3   8        0.08       -1.65      2.97 o 
  -2   3   8     2075.78     2418.34     30.40 o 
  -1   3   8      258.44      274.68     10.69 o 
   0   3   8      327.83      364.86     13.12 o 
   1   3   8      361.48      390.40      9.18 o 
   2   3   8       80.45       87.02      6.33 o 
   3   3   8      284.81      302.02     15.53 o 
   4   3   8       39.90       42.76      6.63 o 
   5   3   8       16.54       17.52      8.94 o 
   6   3   8       46.01       49.45      8.62 o 
   7   3   8        3.50       -3.22      9.03 o 
   8   3   8       10.35       -7.35     17.15 o 
 -14   4   8       63.73       59.90     13.54 o 
 -13   4   8        2.16        9.13      8.34 o 
 -12   4   8      174.61      185.28     17.44 o 
 -11   4   8     1030.39     1050.06     38.30 o 
 -10   4   8      367.84      375.05     16.34 o 
  -9   4   8       15.59       29.46      6.93 o 
  -8   4   8      504.28      510.17     14.15 o 
  -7   4   8     2330.22     2209.38     29.78 o 
  -6   4   8      869.14      841.81     12.65 o 
  -5   4   8      344.17      341.69      8.19 o 
  -4   4   8      596.45      545.23     13.91 o 
  -3   4   8     4190.65     4084.93     47.23 o 
  -2   4   8       64.34      100.29      5.60 o 
  -1   4   8     1318.34     1231.09     32.59 o 
   0   4   8     1427.08     1377.08     44.53 o 
   1   4   8       87.03       69.67      5.36 o 
   2   4   8      253.85      265.48     18.87 o 
   3   4   8      157.19      161.72     15.89 o 
   4   4   8      301.16      298.61     16.58 o 
   5   4   8       33.58       24.04     10.10 o 
   6   4   8        0.72       -0.53      6.46 o 
   7   4   8      118.85      121.33     11.79 o 
 -13   5   8      601.46      611.38     21.88 o 
 -12   5   8        4.47        5.51     13.97 o 
 -11   5   8        0.24        7.08      7.71 o 
 -10   5   8      816.28      785.60     17.77 o 
  -9   5   8     1702.65     1766.46     29.10 o 
  -8   5   8     1043.54     1044.74     20.48 o 
  -7   5   8       66.82       84.90      8.94 o 
  -6   5   8     3607.36     3591.62     49.74 o 
  -5   5   8     6501.22     6200.34     84.87 o 
  -4   5   8      599.22      616.03     10.51 o 
  -3   5   8     3228.57     3014.37     37.23 o 
  -2   5   8     4133.71     3832.61     40.35 o 
  -1   5   8     1162.98     1136.31     17.44 o 
   0   5   8      596.86      583.05     25.41 o 
   1   5   8     1334.22     1307.77     18.01 o 
   2   5   8     1981.56     1901.05     44.37 o 
   3   5   8      212.08      199.77      8.86 o 
   4   5   8       70.85       80.62     11.70 o 
   5   5   8      459.56      500.06     23.18 o 
   6   5   8       76.87       89.61      9.36 o 
   7   5   8        1.12        3.37      7.63 o 
 -13   6   8        4.96        5.65      7.84 o 
 -12   6   8      366.72      359.37     14.36 o 
 -11   6   8     1482.58     1497.95     28.21 o 
 -10   6   8       70.77       72.99      9.34 o 
  -9   6   8      794.72      808.06     19.58 o 
  -8   6   8      388.67      432.39     22.91 o 
  -7   6   8     1135.79     1148.78     19.14 o 
  -6   6   8      257.00      231.19     10.11 o 
  -5   6   8      435.48      460.88     12.65 o 
  -4   6   8     2361.71     2268.29     25.68 o 
  -3   6   8     1989.71     1930.88     27.06 o 
  -2   6   8       99.57      110.42      9.45 o 
  -1   6   8     1941.32     1864.65     49.19 o 
   0   6   8     2725.78     2660.37     43.19 o 
   1   6   8      781.55      778.29     13.48 o 
   2   6   8       36.10       31.23      5.68 o 
   3   6   8     1530.02     1627.45     36.94 o 
   4   6   8      989.34      934.49     20.80 o 
   5   6   8       67.08       67.91     11.04 o 
   6   6   8       98.69       80.49     12.84 o 
   7   6   8      534.24      617.13     32.53 o 
 -13   7   8      137.95      131.42     25.31 o 
 -12   7   8      319.01      298.88     14.74 o 
 -11   7   8      153.15      132.11     20.66 o 
 -10   7   8      354.70      367.77     25.12 o 
  -9   7   8     1029.34     1031.73     19.80 o 
  -8   7   8       40.78       44.15      6.67 o 
  -7   7   8      496.92      521.16     10.84 o 
  -6   7   8      585.70      594.41     12.65 o 
  -5   7   8      197.02      225.30      7.83 o 
  -4   7   8       71.77       63.53      7.42 o 
  -3   7   8       86.73       99.55      6.24 o 
  -2   7   8      484.80      470.23     14.42 o 
  -1   7   8      822.91      750.80     14.98 o 
   0   7   8       52.34       54.41      5.28 o 
   1   7   8      926.30      921.42     17.67 o 
   2   7   8      270.92      279.03     10.06 o 
   3   7   8       81.04       59.57      9.55 o 
   4   7   8      434.25      442.00     18.44 o 
   5   7   8      125.58      139.71     12.49 o 
   6   7   8      223.03      226.22     32.73 o 
   7   7   8        9.25       37.81     37.11 o 
 -12   8   8        5.98       10.27      8.94 o 
 -11   8   8       39.99       37.43     11.13 o 
 -10   8   8        1.97        3.63      8.18 o 
  -9   8   8      261.85      258.30     24.24 o 
  -8   8   8      253.06      271.10      9.06 o 
  -7   8   8      243.37      235.27     11.99 o 
  -6   8   8      629.43      641.20     23.87 o 
  -5   8   8      265.14      300.04     14.61 o 
  -4   8   8      353.34      334.75     12.55 o 
  -3   8   8        3.42       15.41      5.67 o 
  -2   8   8        0.01       -0.42      4.23 o 
  -1   8   8        1.38       -0.61      6.76 o 
   0   8   8       60.06       51.33      8.38 o 
   1   8   8      243.93      245.68      8.05 o 
   2   8   8       25.59       19.03      4.68 o 
   3   8   8      494.79      476.41     20.13 o 
   4   8   8      418.40      380.97     18.55 o 
   5   8   8       10.56        7.46     12.27 o 
   6   8   8      156.05      158.47     21.30 o 
 -12   9   8       41.11       37.99     22.81 o 
 -11   9   8       81.54       65.23     12.95 o 
 -10   9   8      146.17      136.53      8.62 o 
  -9   9   8      143.09      141.91     10.14 o 
  -8   9   8      572.39      542.74     20.32 o 
  -7   9   8      165.03      173.14     11.31 o 
  -6   9   8      711.87      711.74     18.28 o 
  -5   9   8      169.04      190.26      9.46 o 
  -4   9   8       22.46        9.00      7.03 o 
  -3   9   8       37.05       47.55      6.27 o 
  -2   9   8       41.78       51.58      6.08 o 
  -1   9   8      836.66      851.57     27.47 o 
   0   9   8       13.64       22.63      4.20 o 
   1   9   8      290.49      296.93     12.22 o 
   2   9   8      316.90      316.61     11.17 o 
   3   9   8       46.23       28.00      8.14 o 
   4   9   8       22.54        9.82     14.41 o 
   5   9   8       45.66       40.72     16.18 o 
   6   9   8      132.94      155.28     19.73 o 
 -11  10   8      573.26      605.07     36.76 o 
 -10  10   8      213.47      179.21     19.27 o 
  -9  10   8       26.79        8.55      8.09 o 
  -8  10   8      279.54      297.46     12.05 o 
  -7  10   8     1217.27     1201.50     26.59 o 
  -6  10   8      135.72      137.62      9.25 o 
  -5  10   8      805.99      789.86     15.36 o 
  -4  10   8       15.49       18.55      7.37 o 
  -3  10   8     1105.43     1114.51     20.12 o 
  -2  10   8        0.69        1.87      6.10 o 
  -1  10   8       20.05       25.44      6.63 o 
   0  10   8     1097.24     1055.15     14.71 o 
   1  10   8      297.74      317.97     17.73 o 
   2  10   8       45.92       19.39      9.49 o 
   3  10   8      371.81      406.09     36.82 o 
   4  10   8      218.69      279.44     27.58 o 
   5  10   8        1.52        5.19     21.97 o 
 -11  11   8       58.20       66.40     24.54 o 
 -10  11   8      380.15      403.37     30.47 o 
  -9  11   8      623.65      601.81     32.01 o 
  -8  11   8       24.75       18.44      6.65 o 
  -7  11   8       69.48       54.18      9.73 o 
  -6  11   8      601.80      603.08     21.47 o 
  -5  11   8      194.59      193.52     10.61 o 
  -4  11   8       82.50       81.71      9.68 o 
  -3  11   8      154.77      140.51      9.73 o 
  -2  11   8     1513.99     1566.14     21.83 o 
  -1  11   8      302.29      291.09     13.23 o 
   0  11   8        1.99       -2.29      4.11 o 
   1  11   8      262.15      264.38     19.25 o 
   2  11   8     1464.95     1490.64     47.35 o 
   3  11   8      156.32      163.70     19.66 o 
   4  11   8      116.28      120.66     22.36 o 
   5  11   8      583.56      635.91     39.16 o 
 -10  12   8       66.83       86.24     20.41 o 
  -9  12   8       39.10       19.15     12.95 o 
  -8  12   8      265.62      248.69     27.51 o 
  -7  12   8     1669.07     1571.42     47.98 o 
  -6  12   8      113.98      100.33      9.46 o 
  -5  12   8      112.71      119.91      8.55 o 
  -4  12   8     1859.45     1836.27     37.55 o 
  -3  12   8      559.21      601.19     22.65 o 
  -2  12   8        0.02       -2.38      5.55 o 
  -1  12   8     1506.16     1569.30     24.22 o 
   0  12   8      889.41      864.20     22.02 o 
   1  12   8       26.60       26.63     16.67 o 
   2  12   8        0.59        3.05     17.62 o 
   3  12   8      186.49      206.44     30.11 o 
   4  12   8      246.06      210.95     50.94 o 
  -9  13   8      209.45      204.54     21.61 o 
  -8  13   8        8.27        6.54     16.15 o 
  -7  13   8        1.45        3.41      8.22 o 
  -6  13   8      150.28      129.72     15.17 o 
  -5  13   8       98.12       60.23     14.31 o 
  -4  13   8        0.27        1.82      6.60 o 
  -3  13   8       46.98       52.33      9.81 o 
  -2  13   8      611.41      629.04     14.35 o 
  -1  13   8      122.34       95.20      7.21 o 
   0  13   8       49.84       69.18     14.13 o 
   1  13   8       33.67       31.60     18.48 o 
   2  13   8      128.81      106.20     22.23 o 
   3  13   8       43.00       49.69     17.36 o 
  -8  14   8       11.40       15.63     17.25 o 
  -7  14   8       38.97       52.74     14.20 o 
  -6  14   8       28.69       18.47     10.92 o 
  -5  14   8        7.05        8.77      8.89 o 
  -4  14   8       93.80       83.50      9.45 o 
  -3  14   8      107.81       99.94     11.36 o 
  -2  14   8       24.41       31.89      9.52 o 
  -1  14   8        1.91       -7.33     10.97 o 
   0  14   8       31.44       38.79     27.43 o 
   1  14   8      124.29      128.28     22.65 o 
   2  14   8       49.83       55.91     25.16 o 
  -6  15   8       95.23       84.14     17.64 o 
  -5  15   8      145.79       84.18     16.15 o 
  -4  15   8        0.24        8.64      7.70 o 
  -3  15   8      152.87      162.05     17.46 o 
  -2  15   8      187.39      232.79     90.43 o 
  -1  15   8       18.08       19.85     17.15 o 
   0  15   8      104.93      112.41     36.75 o 
 -14   1   9      296.14      267.21     32.35 o 
 -13   1   9      281.37      293.65     49.29 o 
 -12   1   9      379.11      365.38     20.62 o 
 -11   1   9       89.78       92.89      8.45 o 
 -10   1   9      882.51      895.32     18.79 o 
  -9   1   9       13.45       11.36      5.15 o 
  -8   1   9      323.08      343.24     11.96 o 
  -7   1   9      700.13      644.90     10.99 o 
  -6   1   9      611.66      582.27     11.02 o 
  -5   1   9       15.06       18.69      5.34 o 
  -4   1   9       86.84       84.73      7.94 o 
  -3   1   9     3568.17     3680.45     91.82 o 
  -2   1   9     1719.91     1859.64     16.63 o 
  -1   1   9      140.70      139.81      7.98 o 
   0   1   9     1735.72     1703.55     20.13 o 
   1   1   9      333.81      340.20     11.69 o 
   2   1   9     1503.18     1525.14     35.92 o 
   3   1   9     3573.78     3569.84     65.88 o 
   4   1   9       22.98       13.89     12.26 o 
   5   1   9      169.96      163.57     16.32 o 
   6   1   9       21.61       21.57      8.42 o 
   7   1   9       47.80       49.82     11.68 o 
 -14   2   9       32.89       37.13     11.86 o 
 -13   2   9      101.37       93.13     14.76 o 
 -12   2   9      659.85      717.60     18.74 o 
 -11   2   9      237.47      215.98     14.00 o 
 -10   2   9       71.52       76.57      7.38 o 
  -9   2   9     1950.06     1953.92     28.79 o 
  -8   2   9      899.10      913.83     16.93 o 
  -7   2   9        0.86       -1.98      5.40 o 
  -6   2   9     2760.13     2630.20     37.29 o 
  -5   2   9     1827.17     1759.91     43.28 o 
  -4   2   9     1964.08     2033.86     25.28 o 
  -3   2   9       77.51      100.22      5.05 o 
  -2   2   9     2213.74     2017.30     21.47 o 
  -1   2   9     1542.93     1506.76     21.62 o 
   0   2   9     1023.01     1078.16     14.44 o 
   1   2   9      519.97      528.78     14.03 o 
   2   2   9     1837.05     1767.30     40.08 o 
   3   2   9      424.26      439.97     20.15 o 
   4   2   9        0.81        0.98      8.97 o 
   5   2   9      451.60      499.66     38.41 o 
   6   2   9      138.89      121.58     18.07 o 
   7   2   9       52.54       64.89     18.09 o 
 -14   3   9      481.03      522.96     25.84 o 
 -13   3   9      208.91      191.56     15.11 o 
 -12   3   9        9.29        7.96      7.98 o 
 -11   3   9     1314.20     1367.61     43.63 o 
 -10   3   9      779.14      825.05     21.75 o 
  -9   3   9        2.16       16.41      7.74 o 
  -8   3   9      665.68      674.54     23.30 o 
  -7   3   9     6163.72     6233.42     91.06 o 
  -6   3   9      177.19      199.34     22.64 o 
  -5   3   9      243.16      265.92      7.39 o 
  -4   3   9     4350.38     3715.36    593.30 o 
  -3   3   9     5510.44     5459.78     57.92 o 
  -2   3   9      991.59      993.85     23.40 o 
  -1   3   9     2306.54     2245.00     29.04 o 
   0   3   9     2536.27     2416.39     24.43 o 
   1   3   9     1505.26     1517.03     23.65 o 
   2   3   9       15.36       21.44      6.79 o 
   3   3   9     1943.10     1924.89     44.67 o 
   4   3   9     1280.56     1293.92     31.63 o 
   5   3   9      366.24      396.76     24.82 o 
   6   3   9       12.76        3.98      9.51 o 
   7   3   9      362.08      360.85     21.69 o 
 -14   4   9       28.35        3.15     10.02 o 
 -13   4   9      103.23       81.02     10.86 o 
 -12   4   9      562.32      600.19     23.61 o 
 -11   4   9      137.23      130.02     11.04 o 
 -10   4   9      217.41      228.44     11.30 o 
  -9   4   9      606.61      636.13     21.72 o 
  -8   4   9      697.11      726.88     19.24 o 
  -7   4   9        2.64        0.23      4.94 o 
  -6   4   9     2656.67     2653.73     62.44 o 
  -5   4   9     6906.49     7063.12     95.56 o 
  -4   4   9       44.82       27.58      5.45 o 
  -3   4   9       82.77       82.68      4.37 o 
  -2   4   9     2409.90     2316.70     29.30 o 
  -1   4   9       24.79       20.95      6.31 o 
   0   4   9       64.46       75.97      6.85 o 
   1   4   9      212.90      204.94      7.02 o 
   2   4   9      100.03      116.49      7.44 o 
   3   4   9      231.68      244.15     13.80 o 
   4   4   9      250.88      236.51     16.33 o 
   5   4   9      168.02      157.19     11.37 o 
   6   4   9      362.60      362.89     16.63 o 
   7   4   9      127.71      108.07     15.20 o 
 -13   5   9      302.33      273.50     15.63 o 
 -12   5   9        6.02       -9.24      9.24 o 
 -11   5   9      429.46      475.78     31.21 o 
 -10   5   9      113.48      117.12     10.04 o 
  -9   5   9       51.54       54.45      5.57 o 
  -8   5   9      152.41      163.97      7.47 o 
  -7   5   9        2.00        6.39      4.24 o 
  -6   5   9      196.21      214.00      7.96 o 
  -5   5   9       76.30       91.14      9.45 o 
  -4   5   9      134.07      128.92      6.06 o 
  -3   5   9      320.11      301.20     15.00 o 
  -2   5   9      471.67      435.00      9.17 o 
  -1   5   9       46.69       50.15      5.79 o 
   0   5   9      121.49      133.45      7.34 o 
   1   5   9       86.82       89.84      6.69 o 
   2   5   9       64.68       64.89      5.79 o 
   3   5   9      257.93      274.74     15.35 o 
   4   5   9      271.77      273.05     13.60 o 
   5   5   9       67.16       84.71     14.58 o 
   6   5   9        0.21       -4.28      7.61 o 
 -13   6   9       28.81       30.07      8.71 o 
 -12   6   9       38.84       40.36     11.58 o 
 -11   6   9      237.83      210.92     13.08 o 
 -10   6   9        4.17       11.74      6.82 o 
  -9   6   9       17.60       20.14      6.42 o 
  -8   6   9      329.52      342.59     18.66 o 
  -7   6   9      283.31      307.61     19.45 o 
  -6   6   9      333.06      316.64     36.43 o 
  -5   6   9       23.15       22.14      7.14 o 
  -4   6   9      278.50      316.30     10.25 o 
  -3   6   9      281.06      268.19     10.41 o 
  -2   6   9      859.92      881.62     17.91 o 
  -1   6   9        4.76        5.79      5.81 o 
   0   6   9       89.62      102.33      8.22 o 
   1   6   9      271.67      280.15     21.28 o 
   2   6   9        1.09        4.44      5.57 o 
   3   6   9        0.84       -0.58      7.14 o 
   4   6   9        2.11        1.68      7.23 o 
   5   6   9       50.81       46.02     11.52 o 
   6   6   9        4.31       21.42     18.74 o 
 -13   7   9        0.56        9.78      9.37 o 
 -12   7   9       38.22       43.03      8.61 o 
 -11   7   9      726.23      692.43     91.29 o 
 -10   7   9       39.91       43.92      7.94 o 
  -9   7   9       20.79       24.01      8.22 o 
  -8   7   9       94.83       92.60      7.65 o 
  -7   7   9     1512.57     1553.50     24.31 o 
  -6   7   9       65.05       81.17      8.35 o 
  -5   7   9       64.12       50.08     15.24 o 
  -4   7   9      475.19      478.51     11.08 o 
  -3   7   9      707.17      739.33     16.21 o 
  -2   7   9       41.50       47.74      5.32 o 
  -1   7   9      348.08      369.76     13.28 o 
   0   7   9     1019.92     1025.81     15.18 o 
   1   7   9      498.51      531.28     19.40 o 
   2   7   9      156.94      147.93     10.35 o 
   3   7   9       49.07       51.69     10.63 o 
   4   7   9       69.25       77.90     10.13 o 
   5   7   9       88.66       91.34     17.64 o 
   6   7   9        6.84        6.06     15.89 o 
 -12   8   9      178.16      192.41     12.96 o 
 -11   8   9       87.23       97.99     10.58 o 
 -10   8   9      425.43      406.08     13.62 o 
  -9   8   9     1536.58     1586.74     52.53 o 
  -8   8   9        5.89       -0.10      5.63 o 
  -7   8   9        1.13       -7.78      7.78 o 
  -6   8   9        5.65        8.13      6.95 o 
  -5   8   9      586.76      617.42     32.53 o 
  -4   8   9      654.73      608.48     18.39 o 
  -3   8   9      864.62      837.31     20.80 o 
  -2   8   9      575.21      586.82     14.07 o 
  -1   8   9     1007.98      976.85     14.68 o 
   0   8   9      384.54      439.39      9.69 o 
   1   8   9       11.12       16.47      4.82 o 
   2   8   9     1036.86     1019.16     44.94 o 
   3   8   9      177.52      157.21     19.96 o 
   4   8   9        0.09       18.24     12.15 o 
   5   8   9      141.39      148.17     30.64 o 
 -12   9   9        3.05       17.87      9.19 o 
 -11   9   9      666.62      652.83     50.01 o 
 -10   9   9      384.61      387.04     15.41 o 
  -9   9   9       82.41       96.16      8.55 o 
  -8   9   9      215.49      181.88     14.80 o 
  -7   9   9     2786.03     2779.52     44.46 o 
  -6   9   9       15.84       23.43      6.33 o 
  -5   9   9       42.55       62.57      7.54 o 
  -4   9   9      302.61      343.63     13.45 o 
  -3   9   9      400.39      469.26     14.38 o 
  -2   9   9       16.05       14.35      5.54 o 
  -1   9   9       37.59       38.41      6.05 o 
   0   9   9      398.26      404.60     10.25 o 
   1   9   9      952.13      929.65     14.57 o 
   2   9   9      197.74      185.90     20.65 o 
   3   9   9      137.75      199.92     19.52 o 
   4   9   9      339.32      354.30     40.88 o 
   5   9   9       56.21       54.79     15.36 o 
 -11  10   9        8.32        9.34      9.34 o 
 -10  10   9       60.11       58.36      9.17 o 
  -9  10   9      139.68      161.07     11.49 o 
  -8  10   9      176.95      194.56     10.81 o 
  -7  10   9      122.41      120.91     11.63 o 
  -6  10   9      263.30      290.41     16.74 o 
  -5  10   9        9.39       10.75      6.06 o 
  -4  10   9      622.77      689.40     29.99 o 
  -3  10   9      447.34      481.42     14.83 o 
  -2  10   9      342.33      388.00     17.16 o 
  -1  10   9       15.38       19.44      4.83 o 
   0  10   9        2.85        1.09      3.91 o 
   1  10   9       74.32       48.41      7.90 o 
   2  10   9       21.20       29.20     14.31 o 
   3  10   9       78.20       84.20     16.67 o 
   4  10   9        6.88       -3.45     15.70 o 
 -11  11   9       55.16       72.45     29.11 o 
 -10  11   9        8.32       13.33     20.46 o 
  -9  11   9       22.03       19.09      7.50 o 
  -8  11   9       15.93       12.19      7.97 o 
  -7  11   9      164.49      133.36     13.39 o 
  -6  11   9       34.27       37.95      8.47 o 
  -5  11   9       90.33       90.84      8.57 o 
  -4  11   9        0.98        5.83      7.37 o 
  -3  11   9        6.80        3.61      7.38 o 
  -2  11   9      189.79      185.73     11.75 o 
  -1  11   9      359.98      362.45     13.99 o 
   0  11   9       61.65       64.25      6.34 o 
   1  11   9      134.73      167.22     22.09 o 
   2  11   9       89.78       93.63     19.35 o 
   3  11   9       15.07       13.19     23.12 o 
   4  11   9       89.03      138.29     25.16 o 
 -10  12   9        0.62      -13.23     16.40 o 
  -9  12   9       69.27       75.57     17.74 o 
  -8  12   9        1.29       -4.35      6.49 o 
  -7  12   9       11.89       -4.03      7.50 o 
  -6  12   9       34.83       36.69      9.53 o 
  -5  12   9       72.33       77.73     16.60 o 
  -4  12   9       19.42       17.20      7.85 o 
  -3  12   9        1.33        7.02      8.05 o 
  -2  12   9       22.92       19.84      6.83 o 
  -1  12   9       65.31       49.40      5.98 o 
   0  12   9       37.22       36.80     14.42 o 
   1  12   9       83.35       61.53     15.07 o 
   2  12   9      120.32      124.02     18.97 o 
   3  12   9       30.94       34.80     16.56 o 
  -9  13   9        2.91      -10.37     14.82 o 
  -8  13   9      107.58       92.66     15.93 o 
  -7  13   9      661.00      624.37     49.94 o 
  -6  13   9      175.14      132.77     17.53 o 
  -5  13   9        1.96        5.37      7.01 o 
  -4  13   9      254.45      254.70     14.73 o 
  -3  13   9     1110.80     1124.57     26.66 o 
  -2  13   9       65.40       40.29      8.01 o 
  -1  13   9      190.23      234.36     21.46 o 
   0  13   9      149.38      135.93     25.89 o 
   1  13   9       23.54       25.93     17.56 o 
   2  13   9      255.70      305.28     29.81 o 
  -8  14   9      148.54      125.10     48.17 o 
  -7  14   9        4.52        6.00     11.82 o 
  -6  14   9      188.41      164.14     20.40 o 
  -5  14   9      292.97      291.59     15.26 o 
  -4  14   9       30.78       55.79     10.28 o 
  -3  14   9        5.35        5.15      6.96 o 
  -2  14   9      516.43      510.35     55.53 o 
  -1  14   9      168.49      147.39     30.62 o 
   0  14   9        2.95      -11.83     15.39 o 
   1  14   9      218.48      160.01     25.67 o 
  -6  15   9      256.48      236.01     25.46 o 
  -5  15   9       64.85       50.38     12.86 o 
  -4  15   9      272.44      225.28     16.25 o 
  -3  15   9      221.18      170.56     30.42 o 
  -2  15   9        1.06       -9.80     13.57 o 
  -1  15   9       95.37       44.94     20.82 o 
 -14   0  10     1498.90     1415.51     81.66 o 
 -13   0  10       43.62       66.85     20.21 o 
 -12   0  10       24.86       33.36     19.60 o 
 -11   0  10      723.89      784.22     32.61 o 
 -10   0  10      550.15      630.42     47.36 o 
  -9   0  10      210.88      201.72     18.17 o 
  -8   0  10      518.38      563.89     18.43 o 
  -7   0  10     2250.89     2150.55     53.89 o 
  -6   0  10      968.65      930.62     27.76 o 
  -5   0  10       92.46       68.18     20.41 o 
  -4   0  10     2567.38     2559.91     63.69 o 
  -3   0  10     5657.33     5525.64    171.07 o 
  -2   0  10     3683.51     3587.78     72.13 o 
  -1   0  10     3492.54     3480.11     88.35 o 
   0   0  10      140.36      148.02      9.48 o 
   1   0  10     4860.05     4704.46     78.86 o 
   2   0  10      421.57      432.87     20.13 o 
   3   0  10     2435.54     2367.89     64.16 o 
   4   0  10      471.26      483.93     23.57 o 
   5   0  10      122.34      146.18     15.46 o 
   6   0  10        1.53      -17.60     17.60 o 
 -14   1  10        0.97       28.75     21.33 o 
 -13   1  10       28.42       10.22      8.42 o 
 -12   1  10      589.86      607.37     20.92 o 
 -11   1  10      763.98      764.36     17.58 o 
 -10   1  10        8.62        6.94      5.28 o 
  -9   1  10      752.83      766.81     16.83 o 
  -8   1  10     1093.67     1093.65     25.28 o 
  -7   1  10       13.23       10.48      2.07 o 
  -6   1  10     1616.62     1560.46     26.61 o 
  -5   1  10     2633.07     2657.79     38.25 o 
  -4   1  10     3012.08     2918.32     50.64 o 
  -3   1  10      126.67      118.32      6.60 o 
  -2   1  10      892.13      876.64     11.03 o 
  -1   1  10      252.22      214.49      6.78 o 
   0   1  10     1052.96     1045.02     21.63 o 
   1   1  10       38.74       34.94      5.60 o 
   2   1  10      294.80      277.05     19.76 o 
   3   1  10      865.13      910.24     30.10 o 
   4   1  10      123.01      146.66     13.02 o 
   5   1  10      166.30      156.80     12.11 o 
   6   1  10      188.19      173.50     14.06 o 
 -14   2  10        2.70       15.03     12.88 o 
 -13   2  10      291.91      257.28     14.39 o 
 -12   2  10        1.16       -4.29      7.04 o 
 -11   2  10       12.71        1.46      5.83 o 
 -10   2  10       53.15       55.96      7.28 o 
  -9   2  10      557.73      534.31     14.03 o 
  -8   2  10        7.32        6.18      3.05 o 
  -7   2  10     1186.92     1187.81     23.35 o 
  -6   2  10      383.86      362.36     34.30 o 
  -5   2  10      219.08      215.08     23.30 o 
  -4   2  10     1643.74     1420.44    138.56 o 
  -3   2  10      166.67      158.96     11.14 o 
  -2   2  10       29.62       52.37      5.73 o 
  -1   2  10        6.49       10.24      3.99 o 
   0   2  10      441.96      435.09     12.40 o 
   1   2  10      378.34      394.03     11.83 o 
   2   2  10       28.48       29.73      6.16 o 
   3   2  10      482.48      460.25     15.16 o 
   4   2  10        3.75        7.75      6.80 o 
   5   2  10       19.95        4.81      9.26 o 
   6   2  10       15.35       11.33      8.19 o 
 -14   3  10       34.62       45.61     16.65 o 
 -13   3  10        8.92       23.08      8.48 o 
 -12   3  10       17.18       21.11     11.75 o 
 -11   3  10       28.66       25.32      8.57 o 
 -10   3  10      100.70       96.17     13.85 o 
  -9   3  10        5.02        4.14      5.26 o 
  -8   3  10      632.93      640.57     17.50 o 
  -7   3  10      452.83      498.29     23.44 o 
  -6   3  10      782.71      432.15    190.11 o 
  -5   3  10      365.26      416.59     26.38 o 
  -4   3  10       39.60       32.88      2.10 o 
  -3   3  10      125.71      130.99      6.59 o 
  -2   3  10      114.45      125.23      6.43 o 
  -1   3  10      539.49      533.01     14.84 o 
   0   3  10      609.36      640.89     13.36 o 
   1   3  10       16.41       23.10      5.25 o 
   2   3  10      412.82      415.88     11.95 o 
   3   3  10       62.77       46.04      7.39 o 
   4   3  10      106.67       90.47      9.21 o 
   5   3  10       28.05       33.51     10.48 o 
   6   3  10       11.11       10.68     11.80 o 
 -14   4  10       26.11       37.66     11.22 o 
 -13   4  10       70.61       60.51     12.20 o 
 -12   4  10      219.76      196.45     16.22 o 
 -11   4  10      125.82       77.48     14.90 o 
 -10   4  10      513.87      535.25     15.59 o 
  -9   4  10     1494.88     1501.83     30.57 o 
  -8   4  10        2.95       15.36      9.86 o 
  -7   4  10     1812.67     1793.89     48.32 o 
  -6   4  10      573.54      589.30     24.00 o 
  -5   4  10     1253.24     1305.64     21.39 o 
  -4   4  10      558.99      568.30     24.09 o 
  -3   4  10     1646.01     1579.12     21.57 o 
  -2   4  10      338.93      323.13     15.20 o 
  -1   4  10      106.88      120.59      8.38 o 
   0   4  10      140.83      151.86      7.62 o 
   1   4  10     1126.73     1094.66     18.20 o 
   2   4  10      577.65      574.20     17.34 o 
   3   4  10       43.96       57.04      7.44 o 
   4   4  10      167.61      163.36     13.94 o 
   5   4  10      270.56      284.73     28.76 o 
   6   4  10        2.05       -2.91      8.54 o 
 -13   5  10       34.81       19.16      8.22 o 
 -12   5  10      746.92      779.77     30.41 o 
 -11   5  10     1310.16     1304.45     39.89 o 
 -10   5  10      429.89      401.21     18.17 o 
  -9   5  10     1142.07     1146.29     29.44 o 
  -8   5  10     2732.61     2790.96     58.86 o 
  -7   5  10     5169.57     5143.74    133.34 o 
  -6   5  10      793.89      873.47     23.04 o 
  -5   5  10     2605.54     2495.65     28.92 o 
  -4   5  10     2205.09     2230.72     27.92 o 
  -3   5  10      193.12      205.64      7.46 o 
  -2   5  10     1277.43     1218.24     16.31 o 
  -1   5  10     1803.32     1824.93     30.29 o 
   0   5  10      832.00      841.19     19.57 o 
   1   5  10      125.10      115.89      8.45 o 
   2   5  10       84.00       96.15      7.62 o 
   3   5  10      452.56      468.32     20.54 o 
   4   5  10      100.06       89.11      8.47 o 
   5   5  10        1.31       -5.53      7.58 o 
   6   5  10      245.66      204.60     14.13 o 
 -13   6  10      612.77      628.09     20.85 o 
 -12   6  10       71.14       72.04     11.04 o 
 -11   6  10      885.44      862.65     27.11 o 
 -10   6  10      899.01      811.10     67.61 o 
  -9   6  10      526.56      577.55     18.89 o 
  -8   6  10      202.07      229.68     11.85 o 
  -7   6  10     1930.00     1929.15     36.38 o 
  -6   6  10      580.01      620.46     16.79 o 
  -5   6  10      138.48      140.37      7.47 o 
  -4   6  10      371.47      390.09     17.37 o 
  -3   6  10     2549.83     2499.73     29.14 o 
  -2   6  10      748.95      727.03     13.14 o 
  -1   6  10      188.30      195.70      8.71 o 
   0   6  10     1059.01     1136.64     24.69 o 
   1   6  10      910.26      987.08     21.09 o 
   2   6  10      251.75      266.95     13.12 o 
   3   6  10      200.86      230.65     23.49 o 
   4   6  10      340.56      335.68     22.38 o 
   5   6  10      464.05      465.39     24.49 o 
 -13   7  10       55.06       70.95     11.74 o 
 -12   7  10      177.88      182.40     27.81 o 
 -11   7  10      277.53      224.85     15.23 o 
 -10   7  10       19.51       19.02      7.82 o 
  -9   7  10      881.91      885.30     19.57 o 
  -8   7  10     1135.10     1162.90     21.09 o 
  -7   7  10      578.88      572.42     15.61 o 
  -6   7  10     2636.52     2613.26     39.40 o 
  -5   7  10     1527.76     1577.72     23.10 o 
  -4   7  10      539.44      610.80     14.56 o 
  -3   7  10        0.84        7.78      5.11 o 
  -2   7  10      800.18      764.36     14.68 o 
  -1   7  10      963.51     1018.24     20.06 o 
   0   7  10      702.84      746.10     15.60 o 
   1   7  10        9.77       -5.80      6.32 o 
   2   7  10     1179.52     1163.40     26.03 o 
   3   7  10      177.93      235.09     11.81 o 
   4   7  10       95.77       91.79     15.20 o 
   5   7  10       83.08       83.39     23.55 o 
 -12   8  10       44.72       37.56     14.88 o 
 -11   8  10       16.89       19.85      8.52 o 
 -10   8  10       13.48        5.85      7.20 o 
  -9   8  10       18.38        4.23      6.26 o 
  -8   8  10       53.18       47.03      7.32 o 
  -7   8  10        4.77        8.31      6.55 o 
  -6   8  10        8.65       10.39      6.97 o 
  -5   8  10       85.77       84.05      7.22 o 
  -4   8  10      142.41      133.31     18.86 o 
  -3   8  10      149.18      171.26      7.69 o 
  -2   8  10        1.94       11.05      5.24 o 
  -1   8  10       66.86       60.45      5.89 o 
   0   8  10       69.89       77.26     10.89 o 
   1   8  10        8.17       13.67      7.08 o 
   2   8  10        0.50       -1.43      5.91 o 
   3   8  10       81.36       61.44     14.39 o 
   4   8  10       62.92       52.32     13.83 o 
   5   8  10        6.59        9.70     14.82 o 
 -12   9  10       60.35       61.91      9.68 o 
 -11   9  10       90.48       79.54     12.40 o 
 -10   9  10        0.26       11.11      6.80 o 
  -9   9  10      266.69      263.35     13.22 o 
  -8   9  10      118.02      113.60      8.44 o 
  -7   9  10     1018.12      990.91     27.52 o 
  -6   9  10      215.98      195.92     11.41 o 
  -5   9  10      103.07      110.64      8.30 o 
  -4   9  10        0.94       -1.07      5.99 o 
  -3   9  10      208.14      221.23     11.10 o 
  -2   9  10        4.97       -0.06      4.85 o 
  -1   9  10      131.87      123.80      8.60 o 
   0   9  10       37.58       52.91      5.88 o 
   1   9  10       27.17       23.08      6.13 o 
   2   9  10       52.20       29.08      5.29 o 
   3   9  10       56.80       81.47     17.11 o 
   4   9  10       36.42       35.91     18.64 o 
 -11  10  10      367.69      343.56     34.07 o 
 -10  10  10      192.86      177.16     10.91 o 
  -9  10  10      486.77      482.72     36.12 o 
  -8  10  10      113.83       98.90      9.55 o 
  -7  10  10     2546.35     2392.18     67.15 o 
  -6  10  10      303.65      266.90     15.58 o 
  -5  10  10       56.50       63.89      7.97 o 
  -4  10  10     1416.89     1378.69     29.99 o 
  -3  10  10      711.95      703.69     16.34 o 
  -2  10  10       95.52      117.01      8.41 o 
  -1  10  10       10.54        4.76      5.61 o 
   0  10  10      320.96      326.37     16.15 o 
   1  10  10      642.96      641.53     39.43 o 
   2  10  10      395.28      458.81    105.30 o 
   3  10  10       44.74       76.27     20.92 o 
   4  10  10      152.12      183.05     27.96 o 
 -11  11  10      267.98      251.82     28.25 o 
 -10  11  10       11.95        6.90      9.30 o 
  -9  11  10      528.40      508.24     44.36 o 
  -8  11  10      644.10      660.02     26.43 o 
  -7  11  10      157.92      135.39     12.23 o 
  -6  11  10       30.69       24.80     11.14 o 
  -5  11  10      866.65      843.98     19.43 o 
  -4  11  10      719.83      749.05     24.46 o 
  -3  11  10      142.97      118.08     14.63 o 
  -2  11  10      834.53      872.16     23.17 o 
  -1  11  10      717.98      697.65     31.77 o 
   0  11  10      279.83      268.71     19.21 o 
   1  11  10        6.77       24.36     13.35 o 
   2  11  10      208.43      236.94     22.89 o 
   3  11  10      277.73      367.03     37.32 o 
 -10  12  10      447.75      488.63     74.75 o 
  -9  12  10      343.81      318.12     30.16 o 
  -8  12  10        5.79       -2.40      7.35 o 
  -7  12  10      982.76      912.94     32.30 o 
  -6  12  10      464.73      494.69     34.80 o 
  -5  12  10       42.48       42.98      8.32 o 
  -4  12  10      194.68      185.23     12.68 o 
  -3  12  10      932.78      954.46     21.15 o 
  -2  12  10       87.58       91.71      8.27 o 
  -1  12  10       93.56       76.60      9.33 o 
   0  12  10      122.67      108.11     17.01 o 
   1  12  10      746.16      874.28     47.96 o 
   2  12  10       14.15       -5.27     13.76 o 
  -9  13  10       91.18       65.81     21.52 o 
  -8  13  10      140.65      129.98     13.76 o 
  -7  13  10       59.59       40.78     11.02 o 
  -6  13  10        1.60      -12.13     12.13 o 
  -5  13  10       71.23       74.08      9.90 o 
  -4  13  10      187.63      159.90     10.98 o 
  -3  13  10       26.21       19.87      7.08 o 
  -2  13  10      187.97      168.71     14.85 o 
  -1  13  10      208.91      222.32     31.64 o 
   0  13  10       77.51       30.31     21.39 o 
   1  13  10        0.89        1.70     14.86 o 
  -7  14  10        1.01        9.30     10.00 o 
  -6  14  10       54.03       73.12     21.85 o 
  -5  14  10       10.48        2.89      8.68 o 
  -4  14  10        7.37       14.13      9.33 o 
  -3  14  10        4.32       24.40     23.78 o 
  -2  14  10       63.19       41.66     16.43 o 
  -1  14  10       11.94        6.63     18.61 o 
 -14   1  11       50.14       56.95     18.32 o 
 -13   1  11       56.12       29.76     12.12 o 
 -12   1  11       75.14       92.02     12.02 o 
 -11   1  11       62.73       61.43      8.28 o 
 -10   1  11      155.86      148.16      8.30 o 
  -9   1  11        9.11        1.84      4.04 o 
  -8   1  11       22.63       18.27      2.69 o 
  -7   1  11        4.94        2.37      5.61 o 
  -6   1  11       10.21       13.12     11.85 o 
  -5   1  11     1521.38     1524.63     33.34 o 
  -4   1  11      304.27      292.90     17.33 o 
  -3   1  11     1763.38     1709.68     21.39 o 
  -2   1  11      595.92      598.88      9.38 o 
  -1   1  11      239.02      254.46      7.68 o 
   0   1  11      266.34      248.86      8.77 o 
   1   1  11     1690.14     1747.49     27.17 o 
   2   1  11       67.55       71.84      7.30 o 
   3   1  11      165.12      153.75     11.11 o 
   4   1  11       46.52       58.45     11.23 o 
   5   1  11       97.90       83.47     11.40 o 
   6   1  11       10.84       10.11      9.62 o 
 -14   2  11       54.35       70.94     24.08 o 
 -13   2  11       32.86       33.35     11.14 o 
 -12   2  11      354.58      374.53     16.12 o 
 -11   2  11      781.67      766.25     17.04 o 
 -10   2  11       91.38       83.30      9.08 o 
  -9   2  11      295.35      285.82      9.31 o 
  -8   2  11     1292.74     1202.37     15.98 o 
  -7   2  11     2101.82     1875.07     97.51 o 
  -6   2  11       32.45       45.44      7.92 o 
  -5   2  11     2654.21     2655.83     43.02 o 
  -4   2  11     6655.09     6628.59    121.64 o 
  -3   2  11      977.57     1000.59     15.62 o 
  -2   2  11      492.27      465.11     18.12 o 
  -1   2  11     3159.01     3252.05     48.57 o 
   0   2  11     2124.43     2211.03     55.20 o 
   1   2  11       20.40       22.68      8.31 o 
   2   2  11     1012.15     1022.45     23.14 o 
   3   2  11      797.81      831.91     19.65 o 
   4   2  11      227.92      203.31     14.17 o 
   5   2  11       40.24       27.63      9.86 o 
 -14   3  11      228.53      225.87     38.80 o 
 -13   3  11      328.38      323.93     27.98 o 
 -12   3  11       69.34       75.91     16.91 o 
 -11   3  11        2.64       -4.98      5.73 o 
 -10   3  11      255.99      290.46     15.12 o 
  -9   3  11     3519.44     3456.35     65.96 o 
  -8   3  11       67.69       68.78     12.51 o 
  -7   3  11      452.45      490.66     16.07 o 
  -6   3  11     5317.22     4964.11    152.37 o 
  -5   3  11     2272.37     2195.40     25.43 o 
  -4   3  11      778.29      742.84     14.27 o 
  -3   3  11     4203.20     4117.05     51.40 o 
  -2   3  11     1817.35     1774.43     25.99 o 
  -1   3  11        0.97       -1.04      4.04 o 
   0   3  11      193.40      213.84      8.19 o 
   1   3  11      954.56      979.42     30.86 o 
   2   3  11      208.40      191.91     12.81 o 
   3   3  11       89.96       86.88     10.21 o 
   4   3  11      165.22      161.57     16.07 o 
   5   3  11      364.92      388.35     22.56 o 
 -14   4  11      145.58      128.42     13.38 o 
 -13   4  11       18.18       20.87      8.34 o 
 -12   4  11      260.99      260.34     15.05 o 
 -11   4  11     1529.09     1520.02     27.10 o 
 -10   4  11      228.63      268.99     30.20 o 
  -9   4  11       53.05       52.16     10.73 o 
  -8   4  11     4144.84     4191.58     69.81 o 
  -7   4  11     1441.47     1546.44     37.02 o 
  -6   4  11     1684.11     1690.71     25.74 o 
  -5   4  11     2505.59     2493.01     57.29 o 
  -4   4  11     3830.35     3807.66     41.83 o 
  -3   4  11      423.12      424.50     17.74 o 
  -2   4  11      322.05      349.29     12.58 o 
  -1   4  11     1266.91     1317.52     30.94 o 
   0   4  11     1150.65     1184.41     22.57 o 
   1   4  11       46.94       41.83      6.74 o 
   2   4  11      170.55      168.63     11.35 o 
   3   4  11      541.81      558.51     21.67 o 
   4   4  11      542.84      550.85     24.69 o 
   5   4  11       12.51       11.59      8.41 o 
 -13   5  11      301.27      273.03     17.28 o 
 -12   5  11      137.70      134.55     20.11 o 
 -11   5  11       52.92       60.20     10.25 o 
 -10   5  11       92.18       94.57     11.23 o 
  -9   5  11      219.62      220.91     17.03 o 
  -8   5  11      164.09      160.58     10.83 o 
  -7   5  11        6.09        8.88      6.59 o 
  -6   5  11       49.51       43.50     11.50 o 
  -5   5  11      414.52      401.08      8.11 o 
  -4   5  11      152.62      147.62      9.01 o 
  -3   5  11       11.49       12.88      5.62 o 
  -2   5  11      731.28      709.26     14.84 o 
  -1   5  11       72.15       57.14      9.69 o 
   0   5  11        0.93       -2.31      7.22 o 
   1   5  11       18.68       27.30      7.54 o 
   2   5  11        2.18        6.84      7.77 o 
   3   5  11       53.21       65.25     13.45 o 
   4   5  11        3.20       14.74      7.76 o 
   5   5  11       27.74       13.73      7.90 o 
 -13   6  11      173.13      129.89     26.25 o 
 -12   6  11       14.66        5.16     11.71 o 
 -11   6  11       39.91       37.03      9.31 o 
 -10   6  11       19.78       18.57      9.91 o 
  -9   6  11      451.47      460.88     16.94 o 
  -8   6  11      482.25      484.35     21.16 o 
  -7   6  11      626.36      671.20     20.11 o 
  -6   6  11        5.18        7.10      6.67 o 
  -5   6  11      386.73      364.71     10.48 o 
  -4   6  11      135.69      138.41      7.78 o 
  -3   6  11        1.57        4.21      6.61 o 
  -2   6  11      180.85      197.26     10.20 o 
  -1   6  11     1111.94     1058.95     29.17 o 
   0   6  11       79.40       56.11     10.94 o 
   1   6  11       48.89       45.50     12.84 o 
   2   6  11       75.76       62.35     14.73 o 
   3   6  11        1.64        6.14     11.55 o 
   4   6  11       14.39       10.23     10.18 o 
   5   6  11        0.34        2.11     13.61 o 
 -13   7  11       83.19       86.55     19.51 o 
 -12   7  11       11.63       27.08     10.66 o 
 -11   7  11      254.59      216.48     14.55 o 
 -10   7  11      418.51      419.55     15.05 o 
  -9   7  11      820.11      834.44     27.73 o 
  -8   7  11       28.98       23.62      6.51 o 
  -7   7  11     2601.52     2471.58     44.59 o 
  -6   7  11      461.39      480.31     18.61 o 
  -5   7  11       53.03       60.49      5.42 o 
  -4   7  11      526.14      501.84     12.37 o 
  -3   7  11     1067.29     1059.91     17.21 o 
  -2   7  11      142.72      160.11      7.85 o 
  -1   7  11       28.27       34.69      6.37 o 
   0   7  11      462.34      480.75     20.43 o 
   1   7  11      874.41      945.55     45.02 o 
   2   7  11      111.59      101.63     14.12 o 
   3   7  11        6.77        7.85      8.21 o 
   4   7  11       49.86       58.44     24.43 o 
 -12   8  11      398.16      421.09     73.31 o 
 -11   8  11      445.55      440.10     28.09 o 
 -10   8  11       54.81       41.82      8.28 o 
  -9   8  11      176.33      142.44     15.25 o 
  -8   8  11     1441.03     1427.93     35.37 o 
  -7   8  11     1628.83     1575.61     30.48 o 
  -6   8  11       70.48       77.99      9.37 o 
  -5   8  11      664.58      632.29     23.43 o 
  -4   8  11     1590.75     1619.05     25.59 o 
  -3   8  11      248.53      244.07      9.86 o 
  -2   8  11     1791.08     1713.85     35.61 o 
  -1   8  11      989.56     1085.65     20.82 o 
   0   8  11      669.96      671.12     23.75 o 
   1   8  11      145.80      137.36     19.87 o 
   2   8  11      150.63      152.77     13.87 o 
   3   8  11      311.15      353.41     26.05 o 
   4   8  11       59.44       42.77     16.63 o 
 -12   9  11       44.51       38.29     10.58 o 
 -11   9  11      146.54      158.62     14.02 o 
 -10   9  11      140.90      165.05     12.14 o 
  -9   9  11      960.02     1010.40     25.89 o 
  -8   9  11       42.90       61.54     13.11 o 
  -7   9  11      171.59      158.92     13.55 o 
  -6   9  11      849.63      850.10     27.41 o 
  -5   9  11      250.15      289.47     11.08 o 
  -4   9  11      212.85      176.97      9.31 o 
  -3   9  11      989.27     1016.49     19.92 o 
  -2   9  11       69.60      118.46     19.57 o 
  -1   9  11       52.32       49.17      6.96 o 
   0   9  11      455.89      504.88     19.74 o 
   1   9  11      492.94      531.03     14.33 o 
   2   9  11        6.69       24.02     13.63 o 
   3   9  11       86.71       72.79     18.06 o 
 -11  10  11       50.32       38.01      9.00 o 
 -10  10  11       65.96       62.23     13.16 o 
  -9  10  11      860.98      803.36     28.05 o 
  -8  10  11      193.13      184.09     25.20 o 
  -7  10  11       71.19       93.48     10.84 o 
  -6  10  11        1.53       -1.95      8.78 o 
  -5  10  11      495.76      521.83     15.21 o 
  -4  10  11      289.67      315.64     19.15 o 
  -3  10  11       10.78       -3.34      7.15 o 
  -2  10  11      342.49      350.51     13.13 o 
  -1  10  11      522.85      550.23     19.08 o 
   0  10  11      123.42      100.70      9.94 o 
   1  10  11        2.88       -1.11     14.34 o 
   2  10  11      247.32      256.30     37.22 o 
   3  10  11       92.60      137.53     21.95 o 
 -10  11  11      110.00      104.08     19.47 o 
  -9  11  11        1.17       -2.49     12.26 o 
  -8  11  11      104.32       89.34     16.77 o 
  -7  11  11      331.35      342.98     17.19 o 
  -6  11  11        2.61       13.79      8.67 o 
  -5  11  11       17.84       15.86      6.65 o 
  -4  11  11       40.25       49.57      8.75 o 
  -3  11  11        1.68       -6.81      6.81 o 
  -2  11  11       24.65       43.01      8.65 o 
  -1  11  11       11.06        8.86      8.68 o 
   0  11  11        6.69       23.71     13.02 o 
   1  11  11       57.83       87.80     17.17 o 
   2  11  11        6.74       12.49     14.99 o 
 -10  12  11       71.86       83.29     27.76 o 
  -9  12  11        0.27       24.04     15.07 o 
  -8  12  11       86.04       61.09     24.96 o 
  -7  12  11      340.04      339.65     25.20 o 
  -6  12  11        0.17        8.27      7.69 o 
  -5  12  11       84.33       74.54      9.49 o 
  -4  12  11      139.59      143.52     11.55 o 
  -3  12  11       92.60       76.33      8.55 o 
  -2  12  11        0.46        3.04     10.56 o 
  -1  12  11       56.98       90.08     20.03 o 
   0  12  11       11.91       -4.11     13.18 o 
   1  12  11        1.50      -14.44     16.01 o 
  -8  13  11       16.79       11.98      9.04 o 
  -7  13  11      272.72      237.03     26.71 o 
  -6  13  11      195.74      163.25     15.23 o 
  -5  13  11      130.24      143.93     22.34 o 
  -4  13  11       78.43       67.23     10.68 o 
  -3  13  11      493.32      529.49     21.95 o 
  -2  13  11       29.74       63.61     18.16 o 
  -1  13  11       64.94       59.71     20.21 o 
   0  13  11        0.79       20.25     22.33 o 
  -6  14  11        4.36      -11.85     11.85 o 
  -5  14  11      248.81      233.31     16.31 o 
  -4  14  11      561.26      601.39     19.87 o 
  -3  14  11      106.68      112.20     20.06 o 
  -2  14  11       34.42       31.49     38.38 o 
 -14   0  12      165.46      194.64     23.88 o 
 -13   0  12      963.60     1004.93     38.04 o 
 -12   0  12      338.41      362.99     30.42 o 
 -11   0  12        0.38       14.30      7.96 o 
 -10   0  12      281.27      302.38     11.26 o 
  -9   0  12     2337.79     2113.37     65.32 o 
  -8   0  12      155.52      157.34     15.11 o 
  -7   0  12       64.36       82.77     12.04 o 
  -6   0  12     1765.35     1732.73     56.34 o 
  -5   0  12     4547.15     4386.95    119.63 o 
  -4   0  12      361.08      340.91     24.09 o 
  -3   0  12     1351.07     1275.71     39.60 o 
  -2   0  12     1388.52     1317.99     27.97 o 
  -1   0  12     6890.91     6782.81    106.33 o 
   0   0  12      956.33      942.34     25.22 o 
   1   0  12     1226.96     1243.19     41.38 o 
   2   0  12      391.30      421.85     19.18 o 
   3   0  12      360.27      321.27     25.51 o 
   4   0  12      182.46      164.44     17.47 o 
   5   0  12      225.90      210.96     20.82 o 
 -14   1  12       60.17       52.57     11.24 o 
 -13   1  12        6.40       16.74      8.39 o 
 -12   1  12      583.47      540.29     26.22 o 
 -11   1  12      898.93      909.68     28.98 o 
 -10   1  12        6.77       12.90      5.71 o 
  -9   1  12      156.40      146.38      6.02 o 
  -8   1  12      378.36      402.12     20.51 o 
  -7   1  12      137.44      134.23     11.45 o 
  -6   1  12      141.50      133.90     11.98 o 
  -5   1  12      322.61      308.63     29.40 o 
  -4   1  12     3067.96     3051.09     70.02 o 
  -3   1  12     1906.26     1878.84     54.85 o 
  -2   1  12       41.30       42.50      5.21 o 
  -1   1  12     1122.17     1137.57     18.96 o 
   0   1  12     2363.28     2279.83     32.01 o 
   1   1  12        7.86       14.90      6.68 o 
   2   1  12      477.01      479.00     15.20 o 
   3   1  12     1038.27      992.90     23.76 o 
   4   1  12      328.78      316.68     17.95 o 
   5   1  12       66.90       54.77     13.63 o 
 -14   2  12      248.27      184.70     15.71 o 
 -13   2  12      217.77      204.31     16.20 o 
 -12   2  12        3.05        5.20      8.37 o 
 -11   2  12      100.19       82.82      7.16 o 
 -10   2  12      108.11      110.66      7.60 o 
  -9   2  12      255.33      263.27     18.98 o 
  -8   2  12      498.37      444.10     44.23 o 
  -7   2  12       71.35       66.57      8.16 o 
  -6   2  12     2235.09     2286.26     44.98 o 
  -5   2  12     1087.00     1064.54     39.40 o 
  -4   2  12      653.27      688.32     28.99 o 
  -3   2  12      944.20      935.41     26.58 o 
  -2   2  12     1338.24     1326.66     30.76 o 
  -1   2  12      368.17      382.98     10.19 o 
   0   2  12        6.53       -3.74      4.79 o 
   1   2  12      125.22      123.27      8.88 o 
   2   2  12        3.69        8.90      6.51 o 
   3   2  12       65.35       60.06      9.12 o 
   4   2  12       17.27       12.69      8.64 o 
   5   2  12      128.41      135.97     15.39 o 
 -14   3  12        4.74       13.69     10.38 o 
 -13   3  12        3.46       15.73     10.26 o 
 -12   3  12        3.30        0.95      5.61 o 
 -11   3  12       34.15       26.71      7.75 o 
 -10   3  12        7.59       -0.71      5.57 o 
  -9   3  12        5.53       22.36      6.36 o 
  -8   3  12      457.59      518.62     22.40 o 
  -7   3  12      494.93      425.94     19.99 o 
  -6   3  12      632.69      593.21     11.26 o 
  -5   3  12      308.49      251.50     31.82 o 
  -4   3  12       53.79       56.44      6.60 o 
  -3   3  12      182.45      207.37      9.98 o 
  -2   3  12      148.64      150.34      9.81 o 
  -1   3  12        4.72       -0.64      5.33 o 
   0   3  12      173.84      156.49     10.29 o 
   1   3  12       30.09       23.57      6.67 o 
   2   3  12        1.39       -2.97      6.44 o 
   3   3  12        7.85       -4.07      7.84 o 
   4   3  12       43.35       39.28     10.26 o 
 -14   4  12       14.50        6.09      8.78 o 
 -13   4  12       15.17       -1.54      7.64 o 
 -12   4  12        1.42        4.05      6.64 o 
 -11   4  12        0.68       20.78     11.48 o 
 -10   4  12       13.13       21.45     12.94 o 
  -9   4  12        4.05       10.45      9.37 o 
  -8   4  12       97.39       96.08     19.86 o 
  -7   4  12      337.28      339.05     32.87 o 
  -6   4  12      134.28      166.37     21.78 o 
  -5   4  12     1056.36     1002.10     22.89 o 
  -4   4  12      349.31      361.97     16.03 o 
  -3   4  12        3.58       -1.42      4.47 o 
  -2   4  12       39.82       42.49      6.84 o 
  -1   4  12      317.62      322.99     19.35 o 
   0   4  12        1.18       -1.81      6.43 o 
   1   4  12      110.59       84.74      8.15 o 
   2   4  12      175.21      135.32      9.34 o 
   3   4  12      102.27       96.47     10.68 o 
   4   4  12       27.05       19.53      8.05 o 
 -13   5  12        3.11       23.83      8.88 o 
 -12   5  12       66.50       79.37     10.46 o 
 -11   5  12       62.31       85.26     12.54 o 
 -10   5  12       72.31       70.42     19.20 o 
  -9   5  12       25.81       18.52     10.10 o 
  -8   5  12     1158.25     1242.05     26.81 o 
  -7   5  12     1209.89     1283.84     92.72 o 
  -6   5  12        6.86        6.00      2.99 o 
  -5   5  12      681.54      707.79     20.39 o 
  -4   5  12      745.78      759.08     15.86 o 
  -3   5  12      456.14      402.37     13.49 o 
  -2   5  12      367.95      335.10     27.28 o 
  -1   5  12      496.36      528.59     17.39 o 
   0   5  12      910.26      906.98     25.16 o 
   1   5  12      124.84      124.70     13.14 o 
   2   5  12      113.76      112.53     10.39 o 
   3   5  12      454.30      420.66     26.24 o 
   4   5  12      203.24      178.77     12.33 o 
 -13   6  12      139.54      120.71     13.17 o 
 -12   6  12      127.57      129.06     14.55 o 
 -11   6  12        6.35       -1.81      9.25 o 
 -10   6  12      217.67      220.50     15.15 o 
  -9   6  12     1549.20     1574.16     34.77 o 
  -8   6  12      109.10      115.25      9.19 o 
  -7   6  12       57.56       54.59      7.33 o 
  -6   6  12      330.11      342.69     13.95 o 
  -5   6  12     1791.97     1772.73     22.78 o 
  -4   6  12      263.44      266.12     12.44 o 
  -3   6  12      256.66      291.15     22.70 o 
  -2   6  12     1247.65     1224.10     25.43 o 
  -1   6  12      491.31      499.74     18.63 o 
   0   6  12        2.03        2.67     12.43 o 
   1   6  12      533.78      525.56     30.77 o 
   2   6  12      330.36      348.31     16.75 o 
   3   6  12       80.53       79.28     10.55 o 
   4   6  12       31.13       31.98     14.67 o 
 -13   7  12       10.35       27.48     12.81 o 
 -12   7  12      129.17      100.24     15.82 o 
 -11   7  12      253.89      237.50     23.93 o 
 -10   7  12       61.85       66.51     13.08 o 
  -9   7  12        4.90       13.00      8.47 o 
  -8   7  12      921.07      957.79     22.91 o 
  -7   7  12      509.28      491.50     17.98 o 
  -6   7  12       53.92       52.90      6.90 o 
  -5   7  12      231.76      242.29     11.62 o 
  -4   7  12     2064.90     1993.71     30.20 o 
  -3   7  12      184.84      225.87     11.81 o 
  -2   7  12        3.05       -0.44      6.24 o 
  -1   7  12      959.90     1003.32     20.98 o 
   0   7  12      893.70      902.39     37.63 o 
   1   7  12        4.48       17.64      9.55 o 
   2   7  12      152.57      160.79     15.04 o 
   3   7  12      202.17      175.55     25.52 o 
 -12   8  12        0.28       21.93     21.58 o 
 -11   8  12        1.36        1.15      9.37 o 
 -10   8  12      125.09      123.90     11.95 o 
  -9   8  12       40.41       48.65      9.71 o 
  -8   8  12       55.72       55.38     10.35 o 
  -7   8  12       43.80       47.11     15.17 o 
  -6   8  12      205.47      198.61     10.30 o 
  -5   8  12      489.43      442.86     11.62 o 
  -4   8  12       83.99       72.09      9.66 o 
  -3   8  12       56.52       45.97      8.23 o 
  -2   8  12      437.13      437.71     16.97 o 
  -1   8  12       38.69       45.35      6.95 o 
   0   8  12        0.79       -1.31      5.91 o 
   1   8  12        5.65        5.31      8.72 o 
   2   8  12        0.15        7.29      8.42 o 
   3   8  12        2.55       22.37     26.13 o 
 -12   9  12      128.44      120.34     13.33 o 
 -11   9  12        6.97       16.26      9.47 o 
 -10   9  12        7.51        8.98      8.15 o 
  -9   9  12       47.79       31.54      8.44 o 
  -8   9  12      310.16      320.40     17.85 o 
  -7   9  12        8.89       -8.17     10.94 o 
  -6   9  12      296.95      275.27     14.88 o 
  -5   9  12      106.88      102.21      7.82 o 
  -4   9  12      268.59      302.41     40.53 o 
  -3   9  12      521.96      494.04     13.80 o 
  -2   9  12        0.68       -0.33      6.66 o 
  -1   9  12      226.34      223.63     12.52 o 
   0   9  12       14.18        7.18      7.69 o 
   1   9  12        9.36        1.89      7.79 o 
   2   9  12        5.12       13.45     16.76 o 
 -11  10  12       78.86       94.93     11.71 o 
 -10  10  12      190.88      189.97     14.96 o 
  -9  10  12      205.48      182.98     13.58 o 
  -8  10  12      348.87      370.30     20.29 o 
  -7  10  12        7.15        5.70      8.03 o 
  -6  10  12      222.97      234.60     13.61 o 
  -5  10  12      950.18      934.82     20.12 o 
  -4  10  12       52.67       62.52      8.86 o 
  -3  10  12      147.73      165.27     11.95 o 
  -2  10  12      498.48      522.23     16.57 o 
  -1  10  12      166.42      138.55      9.91 o 
   0  10  12       12.90       21.62      9.86 o 
   1  10  12      491.29      592.50     52.76 o 
   2  10  12      106.84      130.15     21.13 o 
 -10  11  12      178.64      142.67     16.79 o 
  -9  11  12       51.01       49.22     10.04 o 
  -8  11  12      214.31      157.08     29.09 o 
  -7  11  12     1150.64     1108.24     30.80 o 
  -6  11  12      111.15       87.20     12.30 o 
  -5  11  12       97.07      101.71      8.97 o 
  -4  11  12      638.78      633.89     17.86 o 
  -3  11  12      453.40      432.63     14.11 o 
  -2  11  12       21.76       28.59      7.47 o 
  -1  11  12      295.13      291.94     21.84 o 
   0  11  12      410.43      417.95     36.73 o 
   1  11  12       37.25       49.98     16.70 o 
  -9  12  12      536.73      547.21     24.19 o 
  -8  12  12       54.51       20.81     19.64 o 
  -7  12  12       34.92       19.91     10.32 o 
  -6  12  12      405.66      439.38     51.37 o 
  -5  12  12      387.26      425.22     16.55 o 
  -4  12  12       20.51       15.68      8.97 o 
  -3  12  12      170.18      176.75     13.43 o 
  -2  12  12        4.89       16.11     13.02 o 
  -1  12  12      363.85      372.75     33.34 o 
   0  12  12        9.03       17.29     16.56 o 
  -8  13  12       41.88       82.42     18.39 o 
  -7  13  12       14.36       13.65     11.94 o 
  -6  13  12       43.35       23.33     12.62 o 
  -5  13  12        7.38       29.50      8.78 o 
  -4  13  12       51.65       43.25     10.59 o 
  -3  13  12       16.67        0.13     10.29 o 
  -2  13  12        0.25      -15.68     16.45 o 
 -14   1  13       27.26       34.37     11.39 o 
 -13   1  13      164.57      134.47     12.64 o 
 -12   1  13       57.23       74.11     13.55 o 
 -11   1  13       30.11       24.89      9.80 o 
 -10   1  13       80.14       59.40     10.14 o 
  -9   1  13      605.67      644.13     23.87 o 
  -8   1  13      200.35      200.33     13.26 o 
  -7   1  13        1.20       -7.74      7.74 o 
  -6   1  13      263.34      305.75     17.72 o 
  -5   1  13     2056.60     2072.45     57.84 o 
  -4   1  13      436.20      419.44     24.70 o 
  -3   1  13     1023.42     1024.61     36.35 o 
  -2   1  13     1126.05     1088.81     23.07 o 
  -1   1  13      575.86      582.12     29.23 o 
   0   1  13      362.70      381.78     19.14 o 
   1   1  13      157.61      145.23     10.78 o 
   2   1  13      242.02      227.87     18.38 o 
   3   1  13      260.86      219.53     34.45 o 
   4   1  13       28.89       17.88     10.06 o 
 -14   2  13      296.80      259.85     18.28 o 
 -13   2  13       30.63       33.10      8.61 o 
 -12   2  13      137.58      123.47     12.19 o 
 -11   2  13      835.30      861.58     30.87 o 
 -10   2  13       31.89       39.45      6.03 o 
  -9   2  13       33.54       35.86      9.19 o 
  -8   2  13      242.57      275.71     13.35 o 
  -7   2  13      387.59      454.68     22.77 o 
  -6   2  13        5.18       19.16      9.62 o 
  -5   2  13       51.95       63.22     11.96 o 
  -4   2  13      532.95      464.55     39.60 o 
  -3   2  13     1042.79     1085.82     15.60 o 
  -2   2  13      597.97      573.68     14.00 o 
  -1   2  13        6.68       13.63      5.05 o 
   0   2  13     1693.81     1707.39     25.50 o 
   1   2  13      469.01      441.05     16.52 o 
   2   2  13        1.46       -6.96      7.98 o 
   3   2  13      338.37      290.98     18.25 o 
   4   2  13      505.92      504.38     27.51 o 
 -14   3  13       83.15       80.89     12.16 o 
 -13   3  13      523.64      573.28     20.33 o 
 -12   3  13      722.64      690.31     19.50 o 
 -11   3  13       67.75       60.19      9.32 o 
 -10   3  13      463.53      463.66     13.74 o 
  -9   3  13     1144.87     1120.26     53.29 o 
  -8   3  13      347.40      309.65     29.83 o 
  -7   3  13      412.19      439.08     20.06 o 
  -6   3  13      516.27      542.54     21.43 o 
  -5   3  13     2837.26     2928.38     52.69 o 
  -4   3  13     1401.72     1745.47    133.26 o 
  -3   3  13        3.27       -1.33      6.57 o 
  -2   3  13     1276.10     1270.01     22.54 o 
  -1   3  13     2363.35     2414.50     40.47 o 
   0   3  13      362.03      375.21     12.97 o 
   1   3  13       50.78       47.34      8.50 o 
   2   3  13      322.73      327.27     20.42 o 
   3   3  13      400.37      400.27     48.63 o 
   4   3  13       65.12       57.99     15.73 o 
 -13   4  13       98.91       91.51     14.61 o 
 -12   4  13       57.55       73.39      9.92 o 
 -11   4  13       75.29       93.00     13.08 o 
 -10   4  13      552.70      574.51     20.57 o 
  -9   4  13       64.37       76.65     15.32 o 
  -8   4  13       15.32        7.08      8.56 o 
  -7   4  13       61.37       53.78      5.77 o 
  -6   4  13        2.72        3.69      4.30 o 
  -5   4  13      108.55       91.57      9.32 o 
  -4   4  13      393.57      455.30     14.22 o 
  -3   4  13      352.32      345.11     18.36 o 
  -2   4  13      119.47      137.76     11.20 o 
  -1   4  13       56.93       37.63      8.10 o 
   0   4  13      477.03      496.62     16.60 o 
   1   4  13       98.53      101.87     10.96 o 
   2   4  13       52.78       51.64      9.03 o 
   3   4  13      412.59      458.71     22.88 o 
 -13   5  13        0.67      -10.21     10.21 o 
 -12   5  13       24.69       22.37      8.82 o 
 -11   5  13      166.55      153.69     16.80 o 
 -10   5  13       58.51       44.63     14.18 o 
  -9   5  13      148.27      113.00     12.97 o 
  -8   5  13       26.09       37.34     15.48 o 
  -7   5  13       52.95       55.55      4.46 o 
  -6   5  13      238.38      276.73     19.83 o 
  -5   5  13      148.38      160.19      7.36 o 
  -4   5  13        7.87       10.99      6.06 o 
  -3   5  13      140.12      133.36      9.62 o 
  -2   5  13      103.05      105.51      9.22 o 
  -1   5  13        9.69       18.09     10.69 o 
   0   5  13       13.23        9.28      8.49 o 
   1   5  13       27.72       18.65      9.78 o 
   2   5  13        6.27       -0.28      8.46 o 
   3   5  13        6.29        1.95      9.15 o 
 -13   6  13       11.04        5.87      9.96 o 
 -12   6  13       26.23       26.28     11.71 o 
 -11   6  13       78.96       74.15     14.79 o 
 -10   6  13       92.80      108.19     13.44 o 
  -9   6  13       45.60       28.83      7.72 o 
  -8   6  13      229.36      234.47     30.82 o 
  -7   6  13      578.30      571.82     13.05 o 
  -6   6  13      116.74      118.76      8.07 o 
  -5   6  13       67.79       72.11      8.00 o 
  -4   6  13       25.41       29.58      6.42 o 
  -3   6  13      266.03      243.99     12.75 o 
  -2   6  13        4.94       -3.98      5.83 o 
  -1   6  13       37.42       38.96     10.30 o 
   0   6  13      149.21       97.03     26.81 o 
   1   6  13      196.60      200.15     24.32 o 
   2   6  13      140.50      110.48     11.42 o 
   3   6  13       40.96       14.80     10.99 o 
 -12   7  13      431.06      477.54     43.56 o 
 -11   7  13       45.61       28.98     12.13 o 
 -10   7  13      110.98      115.14     12.32 o 
  -9   7  13     1325.70     1369.73     28.95 o 
  -8   7  13      304.79      305.41     13.11 o 
  -7   7  13        0.91        5.26      5.45 o 
  -6   7  13      205.51      216.48     11.03 o 
  -5   7  13      965.89      960.19     19.11 o 
  -4   7  13      238.78      245.38     20.13 o 
  -3   7  13        6.92       -4.86      7.92 o 
  -2   7  13      169.60      189.92     12.24 o 
  -1   7  13      789.52      780.52     21.25 o 
   0   7  13      153.30      147.28     10.33 o 
   1   7  13      318.23      360.48     25.40 o 
   2   7  13      615.37      650.29     36.04 o 
 -12   8  13       56.29       75.43     16.40 o 
 -11   8  13        5.64        2.09      8.04 o 
 -10   8  13      831.18      880.34     29.94 o 
  -9   8  13       58.01       59.44      9.48 o 
  -8   8  13      318.75      364.31     15.73 o 
  -7   8  13      859.02      861.01     19.95 o 
  -6   8  13      620.63      606.40     17.10 o 
  -5   8  13       21.82       14.73      6.25 o 
  -4   8  13     1083.52     1054.51     33.45 o 
  -3   8  13      878.44      877.86     18.82 o 
  -2   8  13       39.10       40.21      8.04 o 
  -1   8  13      813.22      784.53     34.15 o 
   0   8  13      856.18      894.01     29.72 o 
   1   8  13      190.31      160.41     13.40 o 
   2   8  13        1.65       17.85     30.21 o 
 -11   9  13        3.41       16.28      9.68 o 
 -10   9  13      133.26      105.30     14.74 o 
  -9   9  13      496.74      540.92     32.77 o 
  -8   9  13      793.98      789.36     31.81 o 
  -7   9  13        8.84        5.45      9.21 o 
  -6   9  13      671.40      701.74     17.68 o 
  -5   9  13     1713.05     1689.58     31.30 o 
  -4   9  13      294.13      290.78     17.81 o 
  -3   9  13      205.82      172.26     13.03 o 
  -2   9  13      852.50      849.94     45.61 o 
  -1   9  13      926.67      938.05     27.53 o 
   0   9  13       16.70        9.73      8.48 o 
   1   9  13      736.88      834.10    165.14 o 
 -11  10  13      302.14      277.46     28.64 o 
 -10  10  13        1.33       11.47     10.92 o 
  -9  10  13       46.59       33.80     10.78 o 
  -8  10  13       73.22       61.67     11.24 o 
  -7  10  13      295.94      293.90     19.21 o 
  -6  10  13      272.13      260.75     11.62 o 
  -5  10  13       12.65       -6.25      6.72 o 
  -4  10  13      137.90      135.98     12.01 o 
  -3  10  13      131.15      120.25     11.29 o 
  -2  10  13        4.19        9.63      6.66 o 
  -1  10  13      167.14      137.86     12.28 o 
   0  10  13      244.22      241.15     22.38 o 
   1  10  13       69.45       68.08     22.95 o 
 -10  11  13       15.50       24.43      9.89 o 
  -9  11  13      102.03       95.67     12.03 o 
  -8  11  13       19.06       34.67     12.73 o 
  -7  11  13        6.29      -11.80     12.13 o 
  -6  11  13      113.96       83.07      9.29 o 
  -5  11  13       41.60       37.07      8.48 o 
  -4  11  13       49.78       45.40     11.42 o 
  -3  11  13        4.75       16.18      8.14 o 
  -2  11  13        4.18        3.61      8.13 o 
  -1  11  13        0.96      -10.99     15.99 o 
   0  11  13        0.09        9.96     15.65 o 
  -8  12  13       30.49       33.69     11.65 o 
  -7  12  13      229.10      165.62     21.17 o 
  -6  12  13       21.67       19.26      8.94 o 
  -5  12  13        1.44       10.21      8.56 o 
  -4  12  13      216.53      174.04     17.22 o 
  -3  12  13       83.54       66.62     10.08 o 
  -2  12  13        2.63      -16.52     21.53 o 
  -6  13  13        3.42       23.55      9.66 o 
  -5  13  13      288.52      243.57     25.59 o 
  -4  13  13        1.03        5.76     13.32 o 
 -14   0  14       17.03        3.27     22.05 o 
 -13   0  14      545.29      487.48     48.18 o 
 -12   0  14      520.29      650.39     50.22 o 
 -11   0  14      819.55      718.99     88.43 o 
 -10   0  14        6.63       22.75     16.01 o 
  -9   0  14     1471.29     1516.78     49.20 o 
  -8   0  14     1536.07     1574.17     46.67 o 
  -7   0  14     1934.83     1948.08     54.30 o 
  -6   0  14     6308.04     6307.49    195.16 o 
  -5   0  14     2744.23     2650.13     90.23 o 
  -4   0  14      122.20      105.34     20.82 o 
  -3   0  14       40.61       38.92      4.73 o 
  -2   0  14     1853.83     1816.67     41.85 o 
  -1   0  14      666.49      660.95     19.75 o 
   0   0  14      268.87      225.14     18.07 o 
   1   0  14      109.85      100.28     13.43 o 
   2   0  14      384.53      374.29     39.19 o 
   3   0  14      531.78      485.93     55.35 o 
 -14   1  14      370.46      425.40     42.78 o 
 -13   1  14      449.04      469.52     73.69 o 
 -12   1  14        4.76       24.28     12.29 o 
 -11   1  14      665.33      596.35     37.35 o 
 -10   1  14      861.14      946.88     26.85 o 
  -9   1  14      738.65      733.50     27.76 o 
  -8   1  14       48.68       45.87      9.48 o 
  -7   1  14      235.72      278.20     30.64 o 
  -6   1  14       74.66       94.12     14.43 o 
  -5   1  14      494.00      583.83     25.69 o 
  -4   1  14      522.51      542.63     40.95 o 
  -3   1  14      609.84      647.28     32.25 o 
  -2   1  14     1144.63     1160.22     27.96 o 
  -1   1  14       17.16       15.22      7.43 o 
   0   1  14      358.43      414.21     25.26 o 
   1   1  14      295.33      316.44     14.76 o 
   2   1  14      186.39      177.73     13.04 o 
   3   1  14       88.57       74.76     12.36 o 
 -14   2  14       11.19       17.34     13.92 o 
 -13   2  14       64.86       77.79     17.54 o 
 -12   2  14      510.44      510.63     28.89 o 
 -11   2  14      189.38      142.58     28.82 o 
 -10   2  14       30.77       23.51      7.01 o 
  -9   2  14      845.71      858.38     27.81 o 
  -8   2  14      225.34      212.63     13.16 o 
  -7   2  14        6.46       11.76      9.02 o 
  -6   2  14      277.90      289.30     27.77 o 
  -5   2  14      966.64     1042.23     34.59 o 
  -4   2  14       73.54       78.62     13.66 o 
  -3   2  14       13.31        6.78      6.43 o 
  -2   2  14      351.32      343.98      9.78 o 
  -1   2  14      925.22      954.94     21.64 o 
   0   2  14      401.64      423.27     13.44 o 
   1   2  14       72.01       88.00      9.83 o 
   2   2  14       89.88       66.13     10.42 o 
   3   2  14      202.08      176.80     15.35 o 
 -13   3  14       32.47       48.45     14.39 o 
 -12   3  14        8.51      -13.16     18.55 o 
 -11   3  14       42.85       45.08     11.44 o 
 -10   3  14       12.04        6.70      7.24 o 
  -9   3  14        4.96        3.30      8.05 o 
  -8   3  14       44.45       52.13     10.64 o 
  -7   3  14      289.30      311.82     19.04 o 
  -6   3  14        1.36        8.24      8.56 o 
  -5   3  14      141.61      147.63     17.30 o 
  -4   3  14       23.03       18.30      7.51 o 
  -3   3  14      241.65      222.73     12.18 o 
  -2   3  14      203.87      165.59     25.98 o 
  -1   3  14       61.04       62.51      7.49 o 
   0   3  14       17.64       16.49     13.42 o 
   1   3  14       77.90       69.35      9.09 o 
   2   3  14        1.76        5.38      8.90 o 
   3   3  14       14.19      -10.85     10.85 o 
 -13   4  14       46.18       33.99     13.88 o 
 -12   4  14      685.40      715.48     22.75 o 
 -11   4  14        3.65        3.31      8.05 o 
 -10   4  14      333.92      266.67     29.88 o 
  -9   4  14     1108.72      952.23     64.14 o 
  -8   4  14        8.80        8.36      5.12 o 
  -7   4  14       75.36       59.83     12.29 o 
  -6   4  14      228.43      226.35     14.82 o 
  -5   4  14       34.48       38.47      9.93 o 
  -4   4  14       31.63       26.85      6.60 o 
  -3   4  14      145.70      129.34     10.74 o 
  -2   4  14      157.07      135.94     10.19 o 
  -1   4  14      325.24      369.52     18.15 o 
   0   4  14       35.85       35.57      8.98 o 
   1   4  14       88.24       95.79     11.51 o 
   2   4  14       31.76       14.80     10.15 o 
 -13   5  14      219.43      229.81     22.58 o 
 -12   5  14       42.59       30.99     14.34 o 
 -11   5  14      507.04      531.06     17.33 o 
 -10   5  14      974.91     1056.07     37.76 o 
  -9   5  14      101.73      113.94     15.62 o 
  -8   5  14      419.90      364.98     28.17 o 
  -7   5  14     1102.58     1079.76     27.58 o 
  -6   5  14      303.82      315.44     21.92 o 
  -5   5  14       93.94       90.99      6.83 o 
  -4   5  14      925.37      907.58     29.19 o 
  -3   5  14       21.88       35.84      8.20 o 
  -2   5  14      271.32      303.39     14.02 o 
  -1   5  14        7.79        5.73      8.59 o 
   0   5  14      161.30      123.82     14.27 o 
   1   5  14      575.85      639.50     26.97 o 
   2   5  14       51.24       36.00     12.67 o 
 -13   6  14      121.53      112.91     21.42 o 
 -12   6  14      265.26      258.55     20.38 o 
 -11   6  14      270.95      258.81     21.01 o 
 -10   6  14      151.84      142.96     19.94 o 
  -9   6  14     1185.80     1248.07     35.15 o 
  -8   6  14      558.26      584.83     25.22 o 
  -7   6  14      126.99      127.65      8.27 o 
  -6   6  14      531.38      536.39     21.50 o 
  -5   6  14     1656.91     1601.34     27.83 o 
  -4   6  14      384.07      401.67     26.34 o 
  -3   6  14        0.03       -6.07      6.12 o 
  -2   6  14      534.19      568.79     16.01 o 
  -1   6  14      718.85      769.80     37.48 o 
   0   6  14      194.53      184.30     14.73 o 
   1   6  14       17.52       36.21     10.33 o 
   2   6  14      259.71      248.26     15.27 o 
 -12   7  14       30.26       14.40     11.99 o 
 -11   7  14       99.20      111.53     17.76 o 
 -10   7  14      281.77      262.80     24.03 o 
  -9   7  14      254.62      247.51     16.11 o 
  -8   7  14       34.40       31.76      6.10 o 
  -7   7  14      267.63      268.20     11.59 o 
  -6   7  14     1135.65     1111.85     21.84 o 
  -5   7  14        7.33        4.13      5.03 o 
  -4   7  14       44.55       74.93     15.01 o 
  -3   7  14      696.32      702.50     19.54 o 
  -2   7  14       39.36       41.66      7.82 o 
  -1   7  14        6.58       17.81      8.29 o 
   0   7  14      227.65      199.18     17.44 o 
   1   7  14       75.70       48.89     14.32 o 
 -12   8  14        1.13        7.52     15.74 o 
 -11   8  14       65.62       66.30     24.00 o 
 -10   8  14        0.04       -7.37      8.32 o 
  -9   8  14       19.76       11.96     10.18 o 
  -8   8  14        0.34        9.20      8.81 o 
  -7   8  14        0.20       -6.14      6.14 o 
  -6   8  14       10.19        5.20      5.19 o 
  -5   8  14       33.52       37.63      7.60 o 
  -4   8  14       58.52       47.47      9.63 o 
  -3   8  14        2.22        0.94      6.09 o 
  -2   8  14      161.02      184.28     15.00 o 
  -1   8  14       78.94       69.78     12.09 o 
   0   8  14        1.27       27.98     15.66 o 
   1   8  14        6.34       13.77     14.17 o 
 -11   9  14       23.33       16.36     16.74 o 
 -10   9  14      132.14       98.82     12.43 o 
  -9   9  14       23.02       28.87     11.83 o 
  -8   9  14       13.59        1.76      8.89 o 
  -7   9  14       23.51       22.33      7.85 o 
  -6   9  14      162.06      164.42     12.69 o 
  -5   9  14       20.19       22.75      6.10 o 
  -4   9  14       10.91       15.42      8.71 o 
  -3   9  14       83.36       84.95     10.02 o 
  -2   9  14        0.92        4.11      8.75 o 
  -1   9  14        0.23        1.60      7.60 o 
   0   9  14        5.84       24.12     10.87 o 
 -10  10  14       44.95       28.43     14.30 o 
  -9  10  14      150.00      121.50     17.85 o 
  -8  10  14      235.50      221.91     16.99 o 
  -7  10  14      377.18      424.87     18.47 o 
  -6  10  14       26.02       24.15      7.20 o 
  -5  10  14      635.41      677.86     19.50 o 
  -4  10  14      238.59      252.28     15.47 o 
  -3  10  14        5.19       -4.65      6.98 o 
  -2  10  14      150.71      145.37     13.03 o 
  -1  10  14      263.86      235.51     16.20 o 
  -9  11  14       65.31       51.97     11.24 o 
  -8  11  14       81.99       68.22     15.01 o 
  -7  11  14      315.16      320.63     34.06 o 
  -6  11  14      291.53      244.20     14.71 o 
  -5  11  14       86.36       80.39     10.82 o 
  -4  11  14      114.93       99.01     22.75 o 
  -3  11  14      204.77      190.29     21.72 o 
  -2  11  14      206.45      189.24     16.43 o 
  -7  12  14       18.12       17.56     10.31 o 
  -6  12  14      271.08      283.77     29.76 o 
  -5  12  14      137.30      135.80     16.03 o 
  -4  12  14       78.78       70.02     12.91 o 
 -13   1  15       10.85       10.89     14.64 o 
 -12   1  15      219.10      199.71     33.06 o 
 -11   1  15      101.12      116.99     14.96 o 
 -10   1  15        1.02       12.42     13.58 o 
  -9   1  15       50.54       67.80     17.86 o 
  -8   1  15      481.06      469.81     22.81 o 
  -7   1  15      690.85      720.59     35.12 o 
  -6   1  15      773.71      806.74     32.48 o 
  -5   1  15      106.55      108.95     22.46 o 
  -4   1  15     1241.84     1307.85     43.48 o 
  -3   1  15      163.50      116.99     17.74 o 
  -2   1  15      518.45      518.78     17.46 o 
  -1   1  15       45.25       47.05      7.93 o 
   0   1  15        9.34        1.55      6.45 o 
   1   1  15        2.35       -5.99     11.31 o 
   2   1  15       47.22       29.36     10.76 o 
 -13   2  15      519.31      462.32     28.10 o 
 -12   2  15       59.27       55.08     16.52 o 
 -11   2  15      188.50      183.48     21.63 o 
 -10   2  15     1225.30     1230.02     32.91 o 
  -9   2  15     1668.01     1759.39     39.51 o 
  -8   2  15        8.62       16.24     11.34 o 
  -7   2  15      567.31      526.50     43.36 o 
  -6   2  15     1619.83     1705.84     53.85 o 
  -5   2  15      264.60      308.38     26.03 o 
  -4   2  15      291.53      261.37     24.98 o 
  -3   2  15      692.55      723.20     21.31 o 
  -2   2  15      438.30      482.05     30.62 o 
  -1   2  15        2.05       -6.27      6.27 o 
   0   2  15       56.46       48.49      8.18 o 
   1   2  15       11.84       21.04     12.20 o 
   2   2  15      149.96      148.41     22.76 o 
 -13   3  15      109.96      121.81     20.75 o 
 -12   3  15      288.76      298.06     25.89 o 
 -11   3  15      861.84      850.72     52.99 o 
 -10   3  15        3.16       25.56     14.26 o 
  -9   3  15      928.74      946.21     45.96 o 
  -8   3  15      756.84      795.31     26.60 o 
  -7   3  15      111.19      106.05     16.87 o 
  -6   3  15     1073.42     1006.91     30.81 o 
  -5   3  15      662.28      679.11     24.75 o 
  -4   3  15       40.08       14.90     12.26 o 
  -3   3  15       46.76       54.91     10.02 o 
  -2   3  15      273.19      228.66     35.00 o 
  -1   3  15      588.83      660.54     23.14 o 
   0   3  15      100.12      107.21     15.29 o 
   1   3  15       76.98       74.57     13.48 o 
   2   3  15      183.07      184.71     14.57 o 
 -13   4  15      168.38      164.94     19.86 o 
 -12   4  15       89.13       77.52     18.10 o 
 -11   4  15      594.27      666.00     29.67 o 
 -10   4  15      436.23      434.89     27.25 o 
  -9   4  15      486.71      509.53     30.53 o 
  -8   4  15        1.09        3.10      9.58 o 
  -7   4  15       90.31       87.78     13.02 o 
  -6   4  15      463.16      450.63     23.56 o 
  -5   4  15      118.62      123.20     19.51 o 
  -4   4  15      205.29      194.95     32.82 o 
  -3   4  15      210.01      209.18     27.44 o 
  -2   4  15      405.62      414.98     20.69 o 
  -1   4  15       58.72       57.77     15.47 o 
   0   4  15       76.48       49.71     10.95 o 
   1   4  15      269.36      267.99     17.82 o 
 -13   5  15        3.84        0.82     13.75 o 
 -12   5  15        4.27        4.37     17.48 o 
 -11   5  15       35.01       57.72     23.73 o 
 -10   5  15        2.78       23.60     13.28 o 
  -9   5  15       21.49       26.28     10.07 o 
  -8   5  15       12.07        8.02      6.01 o 
  -7   5  15       23.54        6.45     11.09 o 
  -6   5  15       57.66       41.80     11.27 o 
  -5   5  15      301.96      313.80     18.93 o 
  -4   5  15        0.91       11.03      5.41 o 
  -3   5  15       25.57       10.12      6.45 o 
  -2   5  15      317.05      329.34     15.71 o 
  -1   5  15       31.17       20.60     10.96 o 
   0   5  15       17.83       29.03     12.56 o 
   1   5  15        8.81        8.92      9.20 o 
 -12   6  15       78.07       94.57     16.56 o 
 -11   6  15       14.96       14.56     13.67 o 
 -10   6  15      117.20       99.49     15.03 o 
  -9   6  15       32.12       32.31     11.75 o 
  -8   6  15      160.61      115.35     21.04 o 
  -7   6  15        0.44       -6.77      7.25 o 
  -6   6  15      374.94      365.39     29.16 o 
  -5   6  15        0.45        0.08      5.39 o 
  -4   6  15       27.49       30.98      8.62 o 
  -3   6  15       10.57        4.51      7.60 o 
  -2   6  15       10.73       13.86      8.20 o 
  -1   6  15       31.53       18.86     17.56 o 
   0   6  15        3.77        0.71     10.77 o 
   1   6  15       40.13       42.93     14.60 o 
 -12   7  15      162.33      136.48     31.40 o 
 -11   7  15       63.36       55.59     17.63 o 
 -10   7  15        3.43       10.77     13.24 o 
  -9   7  15       64.05       54.96     15.07 o 
  -8   7  15      454.08      448.83     35.48 o 
  -7   7  15      572.62      604.05     17.15 o 
  -6   7  15       34.79       30.33      5.51 o 
  -5   7  15      488.57      478.72     10.92 o 
  -4   7  15      420.54      443.85     21.23 o 
  -3   7  15       49.02       60.06     12.05 o 
  -2   7  15       44.07       39.36      9.40 o 
  -1   7  15      189.60      204.96     15.85 o 
   0   7  15       82.87       77.27     10.55 o 
 -11   8  15       73.84       62.51     14.82 o 
 -10   8  15      483.35      479.28     29.62 o 
  -9   8  15      341.32      324.38     15.68 o 
  -8   8  15       38.07       38.01     10.36 o 
  -7   8  15      568.69      551.04     21.43 o 
  -6   8  15     1297.81     1267.43     44.54 o 
  -5   8  15      777.69      781.66     17.52 o 
  -4   8  15      124.94      112.47     10.59 o 
  -3   8  15      418.62      455.41     53.38 o 
  -2   8  15      510.73      507.98     20.03 o 
  -1   8  15        0.52        0.31      8.39 o 
   0   8  15       48.50       58.15     13.82 o 
 -10   9  15        2.26       -0.78     10.87 o 
  -9   9  15      104.84       77.19     18.42 o 
  -8   9  15      489.88      482.06     19.30 o 
  -7   9  15      292.77      313.09     17.47 o 
  -6   9  15       25.01       31.86      8.42 o 
  -5   9  15      420.37      414.53     14.96 o 
  -4   9  15      377.43      426.69     35.25 o 
  -3   9  15      113.83       93.99     11.87 o 
  -2   9  15      105.85       94.33     12.96 o 
  -1   9  15      438.85      514.61     61.14 o 
  -9  10  15       52.87       63.85     18.08 o 
  -8  10  15       11.97        6.81     12.55 o 
  -7  10  15       63.73       55.49     19.33 o 
  -6  10  15      172.78      165.12     21.50 o 
  -5  10  15       58.89       45.75     12.05 o 
  -4  10  15       60.16       63.43     10.44 o 
  -3  10  15       79.97       51.91      9.60 o 
  -2  10  15      176.19      190.71     22.59 o 
  -8  11  15       34.08       27.75     12.88 o 
  -7  11  15       25.99       13.80     11.66 o 
  -6  11  15       73.84       74.18     13.93 o 
  -5  11  15       14.59       38.00     15.27 o 
  -4  11  15        8.48       11.29     11.47 o 
 -13   0  16       35.78       60.08     20.49 o 
 -12   0  16       58.80       86.83     20.47 o 
 -11   0  16      907.76     1051.89     74.51 o 
 -10   0  16      341.42      386.18     28.96 o 
  -9   0  16      181.01      191.23     36.95 o 
  -8   0  16     1878.64     1874.18     72.47 o 
  -7   0  16      108.47      132.51     19.12 o 
  -6   0  16      127.65      117.99     24.90 o 
  -5   0  16      742.21      762.66     49.40 o 
  -4   0  16      575.66      664.27     46.14 o 
  -3   0  16      209.47      276.00     33.48 o 
  -2   0  16      613.95      452.66    120.32 o 
  -1   0  16      161.62      154.14     29.40 o 
   0   0  16      156.44      146.77     28.01 o 
   1   0  16       32.08       28.72     13.27 o 
 -13   1  16      111.29      106.23     17.58 o 
 -12   1  16      141.30      129.71     17.46 o 
 -11   1  16       33.21       67.42     13.13 o 
 -10   1  16      513.20      577.14     23.79 o 
  -9   1  16     1049.96     1120.85     44.26 o 
  -8   1  16      204.15      228.68     16.10 o 
  -7   1  16       17.61        6.42     12.06 o 
  -6   1  16      568.92      525.88     35.30 o 
  -5   1  16      797.13      842.26     88.80 o 
  -4   1  16        1.23       -3.72     16.13 o 
  -3   1  16      569.10      510.74     37.53 o 
  -2   1  16     1055.59      960.81     45.35 o 
  -1   1  16      111.86      102.85     11.89 o 
   0   1  16        5.62       -4.52     10.27 o 
   1   1  16       85.79       84.51     11.56 o 
 -13   2  16        4.40      -13.31     13.31 o 
 -12   2  16       36.14       56.74     14.67 o 
 -11   2  16      190.24      197.39     18.68 o 
 -10   2  16      132.47      173.24     17.03 o 
  -9   2  16       14.63       21.90     12.85 o 
  -8   2  16       20.20       16.08      9.93 o 
  -7   2  16      857.64      879.39     30.86 o 
  -6   2  16      238.78      261.01     21.78 o 
  -5   2  16        7.88       20.63     13.24 o 
  -4   2  16       18.03       21.80     17.22 o 
  -3   2  16       23.14       19.29     10.22 o 
  -2   2  16        2.86       14.10      9.55 o 
  -1   2  16       12.24       12.62      8.11 o 
   0   2  16      131.14       68.37     16.76 o 
   1   2  16      204.27      186.88     19.84 o 
 -13   3  16        2.08       20.25     14.37 o 
 -12   3  16       56.68       57.63     19.39 o 
 -11   3  16       83.21       83.90     13.79 o 
 -10   3  16       39.43       47.79     14.72 o 
  -9   3  16       25.19       42.66     12.39 o 
  -8   3  16        2.10       -2.15     16.58 o 
  -7   3  16      158.77      183.38     27.63 o 
  -6   3  16      254.37      219.70     22.91 o 
  -5   3  16        0.97        1.12     10.61 o 
  -4   3  16       97.12       67.04     18.95 o 
  -3   3  16       13.93       11.23      9.18 o 
  -2   3  16        0.47        0.67      7.44 o 
  -1   3  16      212.22      200.27     18.72 o 
   0   3  16        4.49        4.89     12.41 o 
 -13   4  16        9.57        0.63     14.28 o 
 -12   4  16        5.08       -3.99     13.95 o 
 -11   4  16       62.00       61.56     15.65 o 
 -10   4  16       54.08       63.70     17.91 o 
  -9   4  16        2.04        3.69      9.32 o 
  -8   4  16      308.74      323.41     20.56 o 
  -7   4  16      136.45      151.79     18.35 o 
  -6   4  16        1.16       -2.01     10.00 o 
  -5   4  16        4.47       13.24     13.43 o 
  -4   4  16      282.70      312.36     20.83 o 
  -3   4  16      236.62      264.58     21.99 o 
  -2   4  16       44.52       30.44     12.67 o 
  -1   4  16       83.69       99.17     20.61 o 
   0   4  16       77.65       56.40     14.72 o 
 -12   5  16      192.69      164.21     27.77 o 
 -11   5  16       27.62       24.97     13.38 o 
 -10   5  16      502.79      539.67     29.44 o 
  -9   5  16      313.93      315.08     18.80 o 
  -8   5  16      185.07      178.68     23.17 o 
  -7   5  16       60.31       74.82     13.50 o 
  -6   5  16     1885.14     1877.88     47.96 o 
  -5   5  16      501.22      502.29    101.07 o 
  -4   5  16        5.88        3.25      9.40 o 
  -3   5  16      384.41      407.65     20.33 o 
  -2   5  16      527.92      570.94     28.58 o 
  -1   5  16      172.16      175.89     19.03 o 
   0   5  16      155.50      188.77     19.85 o 
 -12   6  16       63.07       40.86     14.92 o 
 -11   6  16      213.80      184.36     52.79 o 
 -10   6  16       84.66      113.56     14.39 o 
  -9   6  16        0.57      -10.19     10.19 o 
  -8   6  16      174.48      209.17     18.52 o 
  -7   6  16      622.21      672.76     30.94 o 
  -6   6  16       14.96       21.01     12.87 o 
  -5   6  16       18.19       32.32     11.72 o 
  -4   6  16      565.41      591.44     26.16 o 
  -3   6  16      439.86      474.73     32.59 o 
  -2   6  16       30.87       15.28      8.93 o 
  -1   6  16      389.94      405.32     25.93 o 
 -11   7  16       50.80       62.41     18.18 o 
 -10   7  16      122.42      110.13     17.47 o 
  -9   7  16      596.64      701.10     47.65 o 
  -8   7  16      154.91      161.86     21.02 o 
  -7   7  16      185.11      185.95     30.84 o 
  -6   7  16      753.81      813.35     34.65 o 
  -5   7  16      480.90      491.96     21.55 o 
  -4   7  16       64.14       59.05      9.62 o 
  -3   7  16      293.02      263.45     37.90 o 
  -2   7  16      170.73      157.16     13.40 o 
  -1   7  16       48.34       46.45     10.92 o 
 -10   8  16       74.35       54.48     17.07 o 
  -9   8  16       89.64       89.10     15.69 o 
  -8   8  16       87.26      101.62     17.54 o 
  -7   8  16        4.36       14.06     11.43 o 
  -6   8  16       35.00       41.97     17.21 o 
  -5   8  16        1.72       11.22     11.11 o 
  -4   8  16        9.30       10.11      9.22 o 
  -3   8  16       10.37       10.47     13.74 o 
  -2   8  16        5.70       10.91     14.16 o 
  -9   9  16        3.59       14.66     12.63 o 
  -8   9  16        1.28        3.84     11.15 o 
  -7   9  16       12.95       21.08     13.76 o 
  -6   9  16       24.62       24.22     12.19 o 
  -5   9  16        4.24       13.92      9.22 o 
  -4   9  16        3.45        3.93      8.25 o 
  -3   9  16        0.50       18.26      9.62 o 
  -8  10  16       84.98       90.60     22.53 o 
  -7  10  16      383.87      296.26     32.75 o 
  -6  10  16        1.46      -12.10     12.10 o 
  -5  10  16       18.95       44.04     13.05 o 
 -13   1  17       76.43       78.32     19.45 o 
 -12   1  17        0.34       24.93     12.79 o 
 -11   1  17       63.54       96.91     16.53 o 
 -10   1  17     1281.20     1373.60     40.15 o 
  -9   1  17       12.41       32.74     11.91 o 
  -8   1  17       85.65       82.67     20.98 o 
  -7   1  17      418.91      464.22     25.16 o 
  -6   1  17      106.77      139.23     20.05 o 
  -5   1  17        0.65        0.47     12.56 o 
  -4   1  17      314.47      374.21     34.92 o 
  -3   1  17       51.82       44.70     21.02 o 
  -2   1  17       31.25       26.10     13.81 o 
  -1   1  17       66.89       63.90     16.49 o 
 -12   2  17      420.62      471.50     47.91 o 
 -11   2  17       31.74        8.27     12.49 o 
 -10   2  17      216.16      227.51     20.43 o 
  -9   2  17      913.73      943.37     31.86 o 
  -8   2  17      723.62      817.87     31.45 o 
  -7   2  17        9.73       10.23     12.97 o 
  -6   2  17      788.95      863.95     41.77 o 
  -5   2  17      982.01     1003.77     52.20 o 
  -4   2  17       32.70       32.23     18.84 o 
  -3   2  17      294.47      202.56     56.19 o 
  -2   2  17      521.11      504.38     38.66 o 
  -1   2  17      210.08      156.90     22.85 o 
 -12   3  17       31.08       28.75     15.80 o 
 -11   3  17      844.13      916.88     33.53 o 
 -10   3  17      573.04      614.20     26.62 o 
  -9   3  17      145.43      141.29     15.46 o 
  -8   3  17      235.02      249.44     24.73 o 
  -7   3  17      718.93      712.49     30.76 o 
  -6   3  17      286.25      297.56     21.33 o 
  -5   3  17       44.76       40.54     38.17 o 
  -4   3  17      541.47      573.65     51.85 o 
  -3   3  17      935.28     1054.70     46.12 o 
  -2   3  17        1.77        3.80     14.41 o 
  -1   3  17       26.65        4.66     16.93 o 
 -12   4  17       73.71       91.09     17.29 o 
 -11   4  17       60.61       71.97     15.79 o 
 -10   4  17       76.62      108.77     18.28 o 
  -9   4  17      261.25      254.70     20.27 o 
  -8   4  17      391.35      379.33     27.17 o 
  -7   4  17        0.80       -1.07     10.74 o 
  -6   4  17      180.91      193.80     24.84 o 
  -5   4  17      622.17      677.89     38.79 o 
  -4   4  17       32.07       55.33     23.24 o 
  -3   4  17       47.50       33.73     14.27 o 
  -2   4  17      993.86     1007.99     40.78 o 
  -1   4  17      253.95      249.07     28.38 o 
 -12   5  17        1.13        0.31     12.16 o 
 -11   5  17      103.26       91.94     17.02 o 
 -10   5  17       19.77       42.72     12.83 o 
  -9   5  17        8.32        1.27     11.22 o 
  -8   5  17        1.06       10.53     13.64 o 
  -7   5  17       32.64       19.74     13.77 o 
  -6   5  17        2.43      -11.07     15.96 o 
  -5   5  17        1.09       -3.18     12.44 o 
  -4   5  17        6.79       -1.32     11.99 o 
  -3   5  17       74.10       65.78     14.34 o 
  -2   5  17        0.32       -1.66     12.87 o 
 -11   6  17       31.40       28.63     12.72 o 
 -10   6  17      118.74       76.57     20.22 o 
  -9   6  17       32.49       29.65     15.67 o 
  -8   6  17       30.78        4.04     11.64 o 
  -7   6  17       13.61        2.13     21.06 o 
  -6   6  17        4.60       -0.23     16.59 o 
  -5   6  17       53.01       34.61     15.90 o 
  -4   6  17      137.48      142.11     15.62 o 
  -3   6  17      105.32      136.77     23.63 o 
  -2   6  17       76.10       69.75     13.90 o 
 -10   7  17      104.52      119.52     19.66 o 
  -9   7  17      156.41      162.35     19.16 o 
  -8   7  17      138.84      127.05     19.86 o 
  -7   7  17      456.30      529.48     37.52 o 
  -6   7  17      232.03      231.39     19.91 o 
  -5   7  17       58.65       35.86     13.33 o 
  -4   7  17      284.69      257.78     18.96 o 
  -3   7  17      376.96      350.76     36.77 o 
  -9   8  17      310.32      341.10     26.32 o 
  -8   8  17       77.23      106.79     19.42 o 
  -7   8  17       11.08       -8.54     12.03 o 
  -6   8  17      566.39      586.12     28.83 o 
  -5   8  17      293.47      364.31     44.88 o 
  -4   8  17      101.90      105.01     19.51 o 
  -7   9  17      357.12      266.85     46.90 o 
  -6   9  17       79.01       80.67     20.63 o 
 -12   0  18       31.69       39.39     36.75 o 
 -11   0  18      694.05      597.28    305.39 o 
 -10   0  18     1546.55     1616.85     77.16 o 
  -9   0  18       61.28      124.15     23.05 o 
  -8   0  18        1.80       48.29     23.24 o 
  -7   0  18     1529.43     1616.78    135.96 o 
  -6   0  18      541.11      646.71     53.48 o 
  -5   0  18        3.23      -21.64     22.86 o 
  -4   0  18      510.64      505.04     49.81 o 
  -3   0  18      352.98      379.70     45.32 o 
  -2   0  18        6.69      -45.73     46.95 o 
 -12   1  18      189.25      185.57     24.41 o 
 -11   1  18       27.46       43.96     15.24 o 
 -10   1  18        7.59       20.34     15.59 o 
  -9   1  18      592.15      663.55     32.08 o 
  -8   1  18      434.29      574.36     38.25 o 
  -7   1  18       80.02      115.47     21.38 o 
  -6   1  18      124.07      113.74     21.07 o 
  -5   1  18      384.44      482.48     33.72 o 
  -4   1  18      124.82      155.29     23.78 o 
  -3   1  18       55.65       55.01     19.61 o 
  -2   1  18      312.75      277.53     30.54 o 
 -12   2  18       39.55       52.70     15.13 o 
 -11   2  18      303.85      363.85     29.35 o 
 -10   2  18      131.30      164.54     19.42 o 
  -9   2  18      102.66      101.74     16.78 o 
  -8   2  18       48.66       52.86     17.54 o 
  -7   2  18       49.59       38.56     23.14 o 
  -6   2  18       56.97       61.26     15.88 o 
  -5   2  18       65.56       82.58     20.28 o 
  -4   2  18      111.54      113.08     21.89 o 
  -3   2  18       28.49       54.49     20.01 o 
  -2   2  18       64.73       59.50     17.31 o 
 -11   3  18        7.16        4.59     13.91 o 
 -10   3  18        0.69       11.84     14.80 o 
  -9   3  18        1.10       25.14     14.85 o 
  -8   3  18        0.46       -5.75     14.52 o 
  -7   3  18        5.28       33.02     16.42 o 
  -6   3  18      152.78      174.15     21.67 o 
  -5   3  18       53.57       52.14     30.98 o 
  -4   3  18        2.04      -26.95     26.95 o 
  -3   3  18       43.65       67.17     17.28 o 
 -11   4  18       68.25       87.99     18.76 o 
 -10   4  18      232.79      231.55     20.09 o 
  -9   4  18       25.66       30.99     14.45 o 
  -8   4  18      138.78      153.59     25.28 o 
  -7   4  18      188.77      232.50     21.42 o 
  -6   4  18      131.19      132.88     18.29 o 
  -5   4  18      111.29      105.18     17.47 o 
  -4   4  18      365.94      399.50     72.06 o 
  -3   4  18      106.26       82.27     24.97 o 
 -10   5  18        2.43      -17.82     17.82 o 
  -9   5  18      345.67      332.78     28.38 o 
  -8   5  18      257.51      320.04     24.49 o 
  -7   5  18       20.78       37.99     14.52 o 
  -6   5  18      360.54      376.55     61.66 o 
  -5   5  18      259.27      309.33     23.82 o 
  -4   5  18      249.58      251.78     20.04 o 
  -3   5  18        2.90       10.33     13.24 o 
 -10   6  18      342.73      309.37     24.63 o 
  -9   6  18      133.38      171.24     29.87 o 
  -8   6  18      177.55      196.44     23.73 o 
  -7   6  18      245.79      265.89     22.79 o 
  -6   6  18      227.20      285.43     23.03 o 
  -5   6  18      167.31      162.37     20.76 o 
  -4   6  18      122.27      113.50     16.07 o 
  -8   7  18      299.54      292.56     24.16 o 
  -7   7  18       23.74       38.74     17.40 o 
  -6   7  18       92.25       81.22     21.34 o 
  -5   7  18      279.97      244.15     60.83 o 
 -11   1  19      441.15      384.57     31.80 o 
 -10   1  19        2.52       19.90     15.95 o 
  -9   1  19      164.53      131.19     19.54 o 
  -8   1  19        0.94       13.52     12.65 o 
  -7   1  19       29.11       42.04     20.40 o 
  -6   1  19      211.74      224.32     27.56 o 
  -5   1  19       65.26       97.22     41.64 o 
  -4   1  19       20.26        1.62     19.90 o 
 -10   2  19       63.92       44.94     16.62 o 
  -9   2  19       60.36       50.05     14.75 o 
  -8   2  19      417.91      533.32     43.91 o 
  -7   2  19      294.56      353.70     29.78 o 
  -6   2  19        0.20       17.85     14.50 o 
  -5   2  19      280.56      305.85     37.15 o 
  -4   2  19      152.54      176.29     32.26 o 
 -10   3  19      519.01      582.19     44.31 o 
  -9   3  19      179.95      202.29     24.68 o 
  -8   3  19        0.25       -0.60     16.12 o 
  -7   3  19      104.92       92.06     18.33 o 
  -6   3  19      562.76      637.26     33.97 o 
  -5   3  19      138.82      110.00     23.33 o 
  -9   4  19      205.59      215.93     26.33 o 
  -8   4  19      295.86      292.78     25.50 o 
  -7   4  19       86.10       81.51     20.44 o 
  -6   4  19       63.16       66.70     20.44 o 
  -5   4  19       52.33       50.24     18.77 o 
  -8   5  19       10.14       -6.52     15.19 o 
  -7   5  19        5.51       -3.30     13.13 o 
  -6   5  19        3.79        9.01     22.13 o 
                                                 
